# Supplementary material for: Small-pore hydridic frameworks store densely packed hydrogen
Source: Nat Chem. 2024 Feb 6;16(5):809–16. doi: 10.1038/s41557-024-01443-x (PMC11087247; doi:10.1038/s41557-024-01443-x)
Supplement: Supplementary file 2 — NPD data on Mg(11BD4)2 collected at 10 K under vacuum at NIST [file 41557_2024_1443_MOESM2_ESM.dat]

yMgBH y-MgBH4 bare Ge311/60' 1.3g/ 10K                                 yMgBH001 
Instrument parameter file:yMgBH001.inst                                         
BANK  1     3296     660 CONST     150.00      5.00 0 0 ESD                     
  17528.    283.  15500.    266.  14432.    257.  13512.    249.  12205.    237.
  11746.    233.  10885.    224.  10114.    216.   9807.    213.   9334.    208.
   9253.    207.   8708.    201.   7896.    192.   7887.    192.   7887.    192.
   7468.    187.   6964.    180.   6662.    177.   6788.    178.   6549.    175.
   6675.    177.   6274.    172.   6085.    169.   6094.    169.   5985.    168.
   6008.    168.   5751.    164.   5530.    161.   5409.    160.   5183.    157.
   5354.    159.   5485.    161.   5098.    155.   4764.    150.   4575.    147.
   4611.    148.   4512.    147.   4476.    146.   4503.    146.   4322.    144.
   4241.    142.   4295.    143.   4065.    140.   4237.    142.   3872.    136.
   3966.    138.   3786.    135.   3827.    136.   3489.    130.   3615.    132.
   3507.    130.   3480.    130.   3827.    136.   3322.    127.   3939.    137.
   3290.    126.   3507.    130.   3462.    129.   3331.    127.   3254.    126.
   3263.    126.   3516.    130.   3376.    128.   3191.    125.   3344.    127.
   3169.    124.   3304.    127.   3146.    124.   3308.    127.   3137.    124.
   2993.    121.   3105.    123.   3223.    125.   3209.    125.   3182.    124.
   3056.    122.   2930.    120.   3006.    121.   2912.    119.   2898.    119.
   2939.    120.   3187.    124.   2912.    119.   3074.    122.   2943.    120.
   3015.    121.   3191.    125.   3002.    121.   3187.    124.   2961.    120.
   3033.    122.   3128.    123.   2952.    120.   3141.    124.   2984.    121.
   2844.    118.   2849.    118.   2646.    114.   3105.    123.   3101.    123.
   3024.     82.   3013.     82.   2779.     79.   3031.     83.   2840.     80.
   2803.     80.   2728.     78.   2764.     79.   2848.     80.   2748.     79.
   2783.     79.   2784.     79.   2793.     79.   2732.     79.   2780.     79.
   2775.     79.   2757.     79.   2672.     78.   2795.     79.   2863.     80.
   2683.     78.   2672.     78.   2707.     78.   2704.     78.   2692.     78.
   2639.     77.   2773.     79.   2654.     77.   2656.     77.   2605.     77.
   2597.     77.   2615.     77.   2624.     77.   2549.     76.   2537.     76.
   2512.     75.   2680.     78.   2658.     78.   2522.     76.   2542.     76.
   2553.     76.   2552.     76.   2593.     76.   2461.     75.   2582.     76.
   2571.     76.   2653.     77.   2604.     77.   2583.     76.   2716.     78.
   2577.     76.   2609.     77.   2617.     77.   2667.     78.   2588.     77.
   2489.     75.   2630.     77.   2494.     75.   2569.     76.   2511.     75.
   2500.     75.   2471.     75.   2419.     74.   2477.     75.   2476.     75.
   2504.     75.   2406.     74.   2445.     75.   2507.     75.   2463.     75.
   2425.     74.   2373.     73.   2498.     75.   2468.     75.   2381.     74.
   2368.     73.   2411.     74.   2464.     75.   2468.     75.   2411.     74.
   2472.     75.   2431.     74.   2394.     74.   2463.     75.   2496.     75.
   2401.     74.   2480.     75.   2439.     74.   2424.     74.   2349.     73.
   2359.     73.   2354.     73.   2294.     72.   2407.     74.   2486.     75.
   2458.     75.   2452.    101.   2375.    100.   2421.    100.   2522.    103.
   2399.     72.   2470.     73.   2480.     74.   2414.     73.   2507.     74.
   2462.     73.   2422.     73.   2452.     73.   2488.     74.   2423.     73.
   2363.     72.   2428.     73.   2446.     73.   2442.     73.   2395.     72.
   2461.     73.   2471.     73.   2393.     72.   2411.     72.   2385.     72.
   2400.     72.   2320.     71.   2463.     73.   2464.     73.   2439.     73.
   2331.     71.   2435.     73.   2416.     73.   2385.     72.   2372.     72.
   2294.     71.   2284.     71.   2314.     71.   2412.     73.   2418.     73.
   2419.     73.   2484.     74.   2400.     72.   2288.     71.   2323.     71.
   2289.     71.   2367.     72.   2449.     73.   2420.     73.   2404.     72.
   2448.     73.   2421.     73.   2382.     72.   2359.     72.   2385.     72.
   2403.     72.   2333.     71.   2376.     72.   2418.     73.   2419.     73.
   2446.     73.   2467.     73.   2341.     71.   2309.     71.   2297.     71.
   2356.     72.   2278.     70.   2267.     70.   2363.     72.   2470.     73.
   2353.     72.   2242.     70.   2370.     72.   2398.     72.   2355.     72.
   2399.     72.   2396.     72.   2249.     70.   2316.     71.   2351.     72.
   2394.     72.   2359.     72.   2425.     73.   2405.     72.   2438.     73.
   2445.     73.   2492.     74.   2462.     73.   2373.     72.   2365.     72.
   2289.     71.   2408.     72.   2345.     72.   2332.     71.   2414.     73.
   2378.     72.   2369.     72.   2278.     70.   2372.     72.   2439.     73.
   2450.     73.   2413.    105.   2415.     71.   2367.     70.   2363.     70.
   2483.     72.   2543.     73.   2459.     72.   2349.     70.   2379.     70.
   2452.     71.   2491.     72.   2413.     71.   2509.     72.   2521.     72.
   2495.     72.   2439.     71.   2490.     72.   2407.     71.   2420.     71.
   2414.     71.   2491.     72.   2387.     71.   2388.     71.   2402.     71.
   2475.     72.   2527.     73.   2452.     71.   2668.     75.   2602.     74.
   2749.     76.   2644.     74.   2766.     76.   2845.     77.   2960.     78.
   3256.     82.   3423.     84.   3832.     89.   4335.     95.   5053.    102.
   6116.    113.   7424.    124.   9419.    140.  12166.    159.  14700.    174.
  17288.    189.  18296.    195.  17470.    190.  15067.    177.  12181.    159.
   8636.    134.   6343.    115.   4502.     97.   3553.     86.   3100.     80.
   2903.     78.   2699.     75.   2736.     75.   2669.     75.   2568.     73.
   2569.     73.   2644.     74.   2540.     73.   2536.     73.   2570.     73.
   2739.     76.   2494.     72.   2530.     73.   2509.     72.   2493.     72.
   2474.     72.   2524.     73.   2503.     72.   2538.     73.   2604.     74.
   2513.     72.   2511.     72.   2556.     73.   2541.     73.   2494.     72.
   2587.     73.   2496.     72.   2453.     72.   2586.     73.   2545.     73.
   2535.     73.   2596.     74.   2522.     72.   2571.     73.   2686.     75.
   2545.     73.   2573.     73.   2641.     74.   2574.     73.   2646.     74.
   2701.     75.   2945.     78.   2993.     79.   3213.     82.   3419.     84.
   3723.     88.   4111.     88.   4694.     94.   5020.     97.   5432.    101.
   5412.    101.   5089.     98.   4596.     93.   3993.     87.   3383.     80.
   3098.     76.   2832.     73.   2710.     72.   2715.     72.   2665.     71.
   2627.     70.   2556.     70.   2564.     70.   2607.     70.   2541.     69.
   2598.     70.   2631.     71.   2521.     69.   2599.     70.   2554.     69.
   2451.     68.   2450.     68.   2492.     69.   2503.     69.   2536.     69.
   2431.     68.   2514.     69.   2554.     69.   2497.     69.   2599.     70.
   2477.     68.   2554.     69.   2622.     70.   2561.     70.   2554.     69.
   2538.     69.   2561.     70.   2603.     70.   2579.     70.   2552.     69.
   2530.     69.   2609.     70.   2530.     69.   2542.     69.   2522.     69.
   2471.     68.   2418.     68.   2470.     68.   2451.     68.   2364.     67.
   2404.     67.   2461.     68.   2504.     69.   2391.     67.   2372.     67.
   2566.     70.   2488.     69.   2553.     69.   2586.     70.   2491.     69.
   2522.     69.   2401.     67.   2407.     67.   2525.     69.   2450.     68.
   2385.     67.   2474.     68.   2435.     68.   2379.     67.   2468.     68.
   2342.     67.   2298.     66.   2333.     66.   2467.     68.   2345.     67.
   2410.     68.   2497.     69.   2428.     68.   2443.     68.   2302.     66.
   2349.     67.   2335.     66.   2403.     67.   2382.     67.   2385.     67.
   2383.     67.   2339.     67.   2333.     66.   2314.     66.   2349.     67.
   2309.     66.   2298.     66.   2356.     67.   2356.     67.   2271.     66.
   2253.     65.   2304.     66.   2284.     65.   2268.     65.   2262.     65.
   2195.     64.   2265.     65.   2265.     65.   2266.     65.   2271.     65.
   2245.     65.   2349.     66.   2294.     65.   2260.     65.   2307.     65.
   2276.     65.   2314.     66.   2310.     65.   2315.     66.   2238.     64.
   2260.     65.   2313.     66.   2222.     64.   2205.     64.   2291.     65.
   2300.     65.   2302.     65.   2232.     64.   2224.     64.   2216.     64.
   2285.     65.   2227.     64.   2279.     65.   2186.     64.   2253.     65.
   2286.     65.   2169.     63.   2227.     64.   2266.     65.   2276.     65.
   2309.     65.   2376.     66.   2390.     67.   2437.     67.   2505.     68.
   2564.     69.   2607.     70.   2627.     70.   2647.     70.   2545.     69.
   2484.     68.   2404.     67.   2273.     65.   2172.     64.   2197.     64.
   2123.     63.   2196.     64.   2188.     64.   2232.     64.   2264.     65.
   2176.     64.   2179.     64.   2218.     64.   2209.     64.   2207.     64.
   2167.     63.   2141.     63.   2181.     64.   2299.     65.   2247.     65.
   2263.     65.   2161.     63.   2156.     63.   2239.     64.   2252.     65.
   2200.     64.   2233.     64.   2282.     65.   2293.     65.   2276.     65.
   2228.     64.   2185.     64.   2210.     64.   2272.     65.   2315.     66.
   2285.     65.   2341.     66.   2444.     67.   2416.     67.   2356.     66.
   2248.     65.   2261.     65.   2249.     65.   2233.     64.   2213.     64.
   2229.     64.   2168.     63.   2260.     65.   2256.     65.   2246.     65.
   2261.     65.   2306.     63.   2279.     62.   2202.     61.   2200.     61.
   2298.     63.   2352.     63.   2247.     62.   2180.     61.   2304.     63.
   2294.     62.   2272.     62.   2382.     64.   2359.     63.   2268.     62.
   2299.     63.   2332.     63.   2262.     62.   2213.     61.   2364.     63.
   2305.     63.   2325.     63.   2388.     64.   2338.     63.   2347.     63.
   2371.     64.   2353.     63.   2385.     64.   2355.     63.   2302.     63.
   2256.     62.   2284.     62.   2381.     64.   2399.     64.   2438.     64.
   2391.     64.   2362.     63.   2448.     65.   2472.     65.   2422.     64.
   2272.     62.   2307.     63.   2302.     63.   2403.     64.   2361.     63.
   2327.     63.   2440.     64.   2476.     65.   2363.     63.   2387.     64.
   2474.     65.   2445.     65.   2445.     65.   2459.     65.   2536.     66.
   2603.     67.   2536.     66.   2675.     68.   2745.     68.   2954.     71.
   3006.     72.   3024.     72.   2963.     71.   2919.     71.   2882.     70.
   2785.     69.   2686.     68.   2581.     66.   2457.     65.   2534.     66.
   2597.     67.   2600.     67.   2602.     67.   2613.     67.   2534.     66.
   2513.     65.   2600.     67.   2608.     67.   2548.     66.   2596.     66.
   2580.     66.   2508.     65.   2653.     67.   2647.     67.   2685.     68.
   2680.     68.   2646.     67.   2653.     67.   2800.     69.   2957.     71.
   3110.     73.   3362.     76.   3728.     80.   4002.     83.   4429.     87.
   4581.     89.   4540.     88.   4310.     86.   4153.     84.   3787.     80.
   3442.     77.   3154.     58.   2939.     66.   2811.     64.   2707.     63.
   2667.     63.   2662.     63.   2584.     62.   2547.     61.   2482.     60.
   2418.     60.   2504.     61.   2544.     61.   2527.     61.   2460.     60.
   2529.     61.   2552.     61.   2490.     61.   2503.     61.   2597.     62.
   2504.     61.   2525.     61.   2629.     62.   2571.     61.   2487.     60.
   2558.     61.   2584.     62.   2552.     61.   2547.     61.   2537.     61.
   2527.     61.   2550.     61.   2530.     61.   2535.     61.   2471.     60.
   2430.     60.   2448.     60.   2535.     61.   2476.     60.   2395.     59.
   2469.     60.   2510.     61.   2428.     60.   2391.     59.   2443.     60.
   2372.     59.   2426.     60.   2512.     61.   2459.     60.   2441.     60.
   2450.     60.   2567.     61.   2541.     61.   2561.     61.   2634.     62.
   2750.     64.   2900.     65.   3111.     68.   3324.     70.   3608.     73.
   3719.     74.   3877.     75.   3805.     75.   3575.     72.   3387.     71.
   3217.     69.   2899.     65.   2717.     63.   2591.     62.   2480.     60.
   2482.     60.   2410.     60.   2408.     60.   2389.     59.   2381.     59.
   2306.     58.   2312.     58.   2307.     58.   2253.     58.   2256.     58.
   2337.     59.   2287.     58.   2217.     57.   2274.     58.   2248.     58.
   2215.     57.   2263.     58.   2233.     57.   2171.     57.   2239.     57.
   2319.     58.   2259.     58.   2315.     58.   2281.     58.   2364.     59.
   2299.     58.   2263.     58.   2301.     58.   2302.     58.   2267.     58.
   2187.     57.   2191.     54.   2247.     54.   2242.     54.   2225.     54.
   2210.     54.   2295.     55.   2303.     55.   2297.     55.   2327.     55.
   2281.     55.   2312.     55.   2266.     55.   2331.     55.   2330.     55.
   2382.     56.   2564.     58.   2665.     59.   2885.     62.   3098.     64.
   3374.     67.   3617.     69.   3732.     70.   3576.     69.   3440.     67.
   3320.     66.   2996.     63.   2738.     60.   2561.     58.   2473.     57.
   2293.     55.   2228.     54.   2228.     54.   2224.     54.   2200.     54.
   2224.     54.   2202.     54.   2128.     53.   2186.     54.   2201.     54.
   2177.     54.   2219.     54.   2142.     53.   2132.     53.   2147.     53.
   2158.     53.   2211.     54.   2287.     55.   2284.     55.   2223.     54.
   2267.     55.   2278.     55.   2255.     54.   2206.     54.   2180.     54.
   2138.     53.   2187.     54.   2090.     52.   2095.     53.   2157.     53.
   2163.     53.   2188.     54.   2102.     53.   2042.     52.   2107.     53.
   2058.     52.   2023.     52.   2098.     53.   2184.     54.   2165.     53.
   2135.     53.   2147.     53.   2184.     54.   2118.     53.   2143.     53.
   2091.     52.   2130.     53.   2118.     53.   2036.     52.   2072.     52.
   2095.     53.   2094.     53.   2050.     52.   2048.     52.   2102.     53.
   2128.     53.   2073.     52.   2048.     52.   2072.     52.   2105.     53.
   2100.     53.   2134.     53.   2152.     53.   2150.     53.   2101.     53.
   2149.     53.   2127.     53.   2129.     53.   2145.     53.   2078.     52.
   2029.     52.   2064.     49.   2062.     49.   2067.     49.   2124.     50.
   2099.     49.   2044.     49.   2105.     49.   2134.     50.   2091.     49.
   2186.     50.   2169.     50.   2177.     50.   2114.     50.   2135.     50.
   2147.     50.   2148.     50.   2141.     50.   2088.     49.   2127.     50.
   2182.     50.   2208.     51.   2195.     50.   2178.     50.   2198.     51.
   2227.     51.   2286.     52.   2337.     52.   2496.     54.   2674.     56.
   2940.     58.   3208.     61.   3471.     63.   3693.     65.   3899.     67.
   3921.     67.   3846.     67.   3652.     65.   3324.     62.   3033.     59.
   2891.     58.   2583.     55.   2446.     53.   2319.     52.   2220.     51.
   2162.     50.   2100.     49.   2137.     50.   2115.     50.   2107.     49.
   2188.     50.   2136.     50.   2113.     50.   2093.     49.   2130.     50.
   2152.     50.   2090.     49.   1989.     48.   2058.     49.   2136.     50.
   2123.     50.   2102.     49.   2162.     50.   2100.     49.   2093.     49.
   2080.     49.   2078.     49.   2089.     49.   2102.     49.   2100.     49.
   2081.     49.   2100.     49.   2096.     49.   2076.     49.   2082.     49.
   2107.     49.   2045.     49.   2049.     49.   2027.     49.   2020.     48.
   2061.     49.   2078.     49.   2040.     49.   2028.     49.   2043.     49.
   2044.     49.   2076.     49.   2093.     49.   2027.     49.   2094.     49.
   2111.     50.   2127.     50.   2086.     49.   2095.     49.   2056.     49.
   2004.     48.   2041.     49.   2010.     48.   2019.     48.   2068.     49.
   2129.     50.   2057.     46.   2041.     46.   2056.     46.   2101.     47.
   2013.     46.   2064.     47.   2063.     47.   2034.     46.   2067.     47.
   2078.     47.   1996.     46.   1997.     46.   2048.     46.   2131.     47.
   2094.     47.   2128.     47.   2080.     47.   2115.     47.   2124.     47.
   2100.     47.   2017.     46.   2008.     46.   2063.     47.   2072.     47.
   2083.     47.   2093.     47.   2101.     47.   2197.     48.   2214.     48.
   2279.     49.   2399.     50.   2469.     51.   2654.     53.   2881.     55.
   3037.     56.   3069.     56.   3346.     59.   3326.     59.   3405.     59.
   3253.     58.   3091.     57.   2880.     55.   2746.     53.   2575.     52.
   2443.     50.   2394.     50.   2224.     48.   2233.     48.   2101.     47.
   2128.     47.   2044.     46.   2122.     47.   2069.     47.   2086.     47.
   2025.     46.   2038.     46.   2139.     47.   2030.     46.   2082.     47.
   2106.     47.   2047.     46.   2037.     46.   2058.     46.   2013.     46.
   2091.     47.   2139.     47.   2079.     47.   2000.     46.   2051.     46.
   2029.     46.   2007.     46.   1959.     45.   2066.     47.   2055.     46.
   2031.     46.   2035.     46.   2059.     46.   2103.     47.   2120.     47.
   2071.     47.   2097.     47.   2166.     48.   2182.     48.   2138.     47.
   2159.     48.   2182.     48.   2144.     47.   2181.     48.   2172.     48.
   2194.     48.   2186.     48.   2090.     47.   2061.     46.   2086.     47.
   2073.     47.   2060.     46.   2121.     47.   2147.     47.   2106.     47.
   2060.     46.   2061.     45.   2085.     45.   2172.     46.   2004.     44.
   1998.     44.   2096.     45.   2074.     45.   2073.     45.   2124.     46.
   2102.     45.   2101.     45.   2078.     45.   2107.     45.   2058.     45.
   2049.     45.   2088.     45.   2030.     45.   2054.     45.   2118.     46.
   2205.     46.   2090.     45.   2113.     46.   2142.     46.   2175.     46.
   2238.     47.   2177.     46.   2219.     47.   2287.     47.   2464.     49.
   2617.     51.   2567.     50.   2838.     53.   2893.     53.   2975.     54.
   3053.     55.   3001.     54.   2979.     54.   2839.     53.   2794.     52.
   2552.     50.   2540.     50.   2345.     48.   2248.     47.   2239.     47.
   2163.     46.   2110.     45.   2130.     46.   2041.     45.   2094.     45.
   2032.     45.   2001.     44.   2049.     45.   2082.     45.   1984.     44.
   2080.     45.   2052.     45.   2099.     45.   2095.     45.   2080.     45.
   2102.     45.   2090.     45.   1988.     44.   1986.     44.   1993.     44.
   2075.     45.   2080.     45.   2029.     45.   2054.     45.   2041.     45.
   2030.     45.   1950.     44.   1991.     44.   1925.     43.   1995.     44.
   2067.     45.   1984.     44.   2039.     45.   2039.     45.   2068.     45.
   1995.     44.   2044.     45.   2026.     45.   2071.     45.   1943.     44.
   2063.     45.   2024.     45.   2030.     45.   2044.     45.   1910.     43.
   2029.     45.   1985.     44.   2015.     44.   1913.     43.   2032.     45.
   2006.     44.   2032.     45.   2027.     45.   2024.     45.   2021.     45.
   1963.     44.   2055.     43.   2006.     43.   1974.     42.   1935.     42.
   1987.     42.   2020.     43.   1997.     42.   1967.     42.   1962.     42.
   1976.     42.   2019.     43.   2042.     43.   2023.     43.   2069.     43.
   2000.     42.   1952.     42.   2079.     43.   2043.     43.   2083.     43.
   2027.     43.   2081.     43.   1995.     42.   2139.     44.   2102.     44.
   2069.     43.   2128.     44.   2156.     44.   2114.     44.   2202.     45.
   2176.     44.   2158.     44.   2089.     43.   2139.     44.   2049.     43.
   2029.     43.   2039.     43.   2014.     43.   1971.     42.   1990.     42.
   1949.     42.   1946.     42.   2033.     43.   2036.     43.   1945.     42.
   1973.     42.   2029.     43.   1977.     42.   1964.     42.   1983.     42.
   1995.     42.   1988.     42.   1955.     42.   1947.     42.   1963.     42.
   1957.     42.   2000.     43.   1902.     41.   1941.     42.   2013.     43.
   2019.     43.   1948.     42.   1973.     42.   2002.     43.   2000.     43.
   1954.     42.   2004.     43.   2035.     43.   2033.     43.   1986.     42.
   1976.     42.   1941.     42.   1901.     41.   1981.     42.   1976.     42.
   1931.     42.   1943.     42.   1978.     42.   2049.     43.   1985.     42.
   1951.     42.   1953.     42.   1953.     42.   1943.     42.   1960.     42.
   1916.     42.   1965.     42.   1972.     42.   1978.     42.   1990.     42.
   2022.     43.   2017.     43.   2081.     43.   2056.     43.   2008.     43.
   2043.     43.   2048.     43.   2031.     43.   2024.     43.   1999.     42.
   1986.     42.   1906.     57.   1958.     40.   1918.     40.   1931.     40.
   2013.     41.   1994.     41.   1915.     40.   1936.     40.   1992.     41.
   1968.     41.   1922.     40.   1916.     40.   1972.     41.   1993.     41.
   1930.     40.   1929.     40.   1953.     40.   1917.     40.   1942.     40.
   1972.     41.   1987.     41.   2021.     41.   1993.     41.   1962.     41.
   1945.     40.   1943.     40.   1919.     40.   2004.     41.   1992.     41.
   2011.     41.   2048.     41.   2050.     41.   2059.     41.   2083.     42.
   2102.     42.   2086.     42.   2068.     42.   2072.     42.   2082.     42.
   2042.     41.   2035.     41.   2014.     41.   2026.     41.   1996.     41.
   1977.     41.   2075.     42.   2086.     42.   2059.     41.   2090.     42.
   2111.     42.   2139.     42.   2133.     42.   2181.     43.   2218.     43.
   2284.     44.   2336.     44.   2378.     45.   2409.     45.   2421.     45.
   2364.     44.   2348.     44.   2329.     44.   2243.     43.   2210.     43.
   2149.     42.   2166.     43.   2100.     42.   2061.     42.   2071.     42.
   2042.     41.   2018.     41.   1970.     41.   1942.     40.   1977.     41.
   1973.     41.   1942.     40.   1966.     41.   1964.     41.   1870.     40.
   1943.     40.   1968.     41.   1879.     40.   1941.     40.   1927.     40.
   1928.     40.   1918.     40.   1914.     40.   1902.     40.   1958.     40.
   2001.     41.   1983.     41.   1971.     41.   1977.     41.   1955.     40.
   1972.     41.   2072.     42.   2088.     42.   2060.     42.   2100.     42.
   2127.     42.   2119.     42.   2108.     42.   2108.     42.   2088.     42.
   2065.     42.   2030.     41.   1976.     41.   2008.     41.   1991.     41.
   1926.     40.   1962.     40.   1973.     41.   1974.     41.   1976.     41.
   1955.     40.   1962.     40.   1969.     41.   1996.     41.   1968.     41.
   1941.     40.   1942.     40.   1968.     41.   1956.     40.   1932.     40.
   1908.     40.   1925.     40.   1984.     41.   1952.     40.   1936.     40.
   1958.     40.   1888.     40.   1899.     40.   2004.     41.   1977.     41.
   1946.     40.   1944.     40.   1913.     40.   1931.     40.   1971.     41.
   1920.     40.   1962.     40.   1996.     41.   2010.     41.   1980.     41.
   1937.     40.   2002.     41.   2003.     41.   2021.     41.   2087.     42.
   2034.     41.   2050.     41.   2087.     42.   2134.     42.   2196.     43.
   2173.     43.   2251.     43.   2352.     44.   2418.     45.   2474.     45.
   2632.     47.   2732.     48.   2668.     47.   2789.     48.   2803.     48.
   2737.     48.   2741.     48.   2726.     48.   2648.     47.   2594.     46.
   2518.     46.   2305.     44.   2298.     44.   2236.     43.   2220.     43.
   2083.     42.   2099.     42.   2056.     41.   2036.     41.   2060.     41.
   2001.     41.   1983.     41.   2045.     41.   2073.     42.   1983.     41.
   2031.     41.   2013.     41.   1987.     41.   1998.     41.   1974.     41.
   1972.     41.   2030.     41.   1952.     40.   1934.     40.   1926.     40.
   1961.     40.   1938.     40.   1972.     41.   1989.     41.   1971.     41.
   1951.     40.   1942.     33.   1931.     40.   1982.     40.   1987.     40.
   2013.     41.   1941.     40.   1987.     40.   2013.     41.   2001.     40.
   1926.     40.   1922.     40.   1986.     40.   2011.     41.   2014.     41.
   2052.     41.   2051.     41.   2019.     41.   2013.     41.   2077.     41.
   2080.     41.   2080.     41.   2109.     42.   2082.     41.   2132.     42.
   2195.     42.   2207.     43.   2194.     42.   2208.     43.   2162.     42.
   2134.     42.   2078.     41.   2132.     42.   2047.     41.   2106.     42.
   2018.     41.   2039.     41.   2005.     41.   1967.     40.   2073.     41.
   2013.     41.   1995.     40.   2008.     41.   1989.     40.   1990.     40.
   2046.     41.   2035.     41.   2019.     41.   2062.     41.   2086.     41.
   2015.     41.   2073.     41.   1994.     40.   2152.     42.   2195.     42.
   2196.     42.   2250.     43.   2314.     44.   2335.     44.   2460.     45.
   2632.     46.   2667.     47.   2778.     48.   2769.     48.   2837.     48.
   2884.     49.   2941.     49.   2846.     48.   2887.     49.   2821.     48.
   2709.     47.   2664.     47.   2665.     47.   2614.     46.   2534.     46.
   2473.     45.   2401.     44.   2327.     44.   2270.     43.   2391.     44.
   2364.     44.   2340.     44.   2364.     44.   2360.     44.   2391.     44.
   2370.     44.   2442.     45.   2437.     45.   2399.     44.   2376.     44.
   2335.     44.   2312.     44.   2287.     43.   2290.     43.   2216.     43.
   2166.     42.   2059.     41.   2085.     41.   2038.     41.   2012.     41.
   2036.     41.   1985.     56.   2005.     39.   2020.     40.   2045.     40.
   2017.     40.   2036.     40.   2038.     40.   2004.     39.   1956.     39.
   1961.     39.   1977.     39.   1974.     39.   1952.     39.   1888.     38.
   1921.     39.   1919.     39.   1953.     39.   1935.     39.   1930.     39.
   1881.     38.   1884.     38.   1943.     39.   1982.     39.   1964.     39.
   1919.     39.   1891.     38.   1923.     39.   1867.     38.   1860.     38.
   1940.     39.   1918.     39.   1889.     38.   1963.     39.   1899.     38.
   1924.     39.   1933.     39.   1943.     39.   1926.     39.   1897.     38.
   1982.     39.   2015.     40.   2024.     40.   2041.     40.   2043.     40.
   2003.     39.   2096.     40.   2082.     40.   2090.     40.   2026.     40.
   2000.     39.   1999.     39.   1969.     39.   1966.     39.   1939.     39.
   1999.     39.   1929.     39.   1900.     38.   1937.     39.   1900.     38.
   1975.     39.   1928.     39.   1944.     39.   1964.     39.   1915.     39.
   1886.     38.   1977.     39.   1899.     38.   1977.     39.   1986.     39.
   1923.     39.   1992.     39.   1962.     39.   1958.     39.   1905.     39.
   1917.     39.   1937.     39.   1964.     39.   1985.     39.   1918.     39.
   1913.     39.   1992.     39.   2002.     39.   1959.     39.   2009.     40.
   1963.     39.   2061.     40.   2043.     40.   2029.     40.   1972.     39.
   2043.     40.   2049.     40.   1941.     39.   1967.     39.   1954.     39.
   1979.     39.   1981.     39.   1907.     39.   1909.     39.   1950.     39.
   1932.     39.   1915.     39.   1889.     38.   1986.     39.   1921.     39.
   1967.     39.   1959.     39.   1906.     39.   1966.     39.   1904.     39.
   1938.     39.   1895.     39.   1941.     39.   1987.     39.   1929.     39.
   1940.     39.   1980.     39.   2041.     40.   1941.     39.   2065.     40.
   2028.     40.   2074.     40.   2045.     40.   2062.     40.   2136.     41.
   2130.     41.   2179.     41.   2191.     41.   2181.     41.   2104.     41.
   2212.     42.   2106.     41.   2124.     41.   1992.     40.   2054.     40.
   1992.     40.   1996.     40.   2002.     40.   1986.     39.   1987.     39.
   1889.     38.   1925.     39.   1976.     39.   1941.     39.   1952.     39.
   1876.     38.   1870.     38.   1841.     38.   1887.     38.   1906.     39.
   1890.     39.   1940.     39.   1862.     38.   1867.     38.   1788.     37.
   1869.     38.   1916.     39.   1928.     39.   1882.     38.   1888.     38.
   1920.     39.   1918.     39.   1858.     38.   1850.     38.   1863.     38.
   1889.     38.   1875.     38.   1960.     39.   1914.     39.   1882.     38.
   1929.     39.   1964.     39.   1925.     39.   2040.     40.   1857.     38.
   1985.     39.   1977.     39.   1969.     39.   1979.     39.   1981.     39.
   2090.     40.   2134.     41.   2154.     41.   2162.     41.   2092.     40.
   2176.     41.   2246.     42.   2124.     41.   2176.     41.   2237.     42.
   2145.     41.   2114.     41.   2070.     40.   2168.     41.   2188.     41.
   2069.     40.   2036.     40.   2083.     40.   1991.     40.   2002.     40.
   2095.     41.   1971.     39.   1987.     41.   2056.     41.   1986.     41.
   1985.     41.   1976.     40.   2014.     41.   1969.     40.   2056.     41.
   1929.     40.   1927.     40.   1936.     40.   1941.     40.   1984.     41.
   1946.     40.   1892.     40.   1854.     39.   1870.     39.   1910.     40.
   1825.     39.   1865.     39.   1893.     40.   1907.     40.   1918.     40.
   1829.     39.   1841.     39.   1864.     39.   1834.     39.   1821.     39.
   1828.     39.   1866.     39.   1866.     39.   1930.     40.   1766.     38.
   1822.     39.   1897.     40.   1881.     39.   1868.     39.   1806.     39.
   1870.     39.   1767.     38.   1807.     39.   1884.     40.   1885.     40.
   1855.     39.   1902.     40.   1877.     39.   1876.     39.   1866.     39.
   1840.     39.   1874.     39.   1819.     39.   1872.     39.   1859.     39.
   1851.     39.   1864.     39.   1893.     40.   1933.     40.   1883.     40.
   1853.     39.   1869.     39.   1850.     39.   1802.     39.   1853.     39.
   1840.     39.   1827.     39.   1795.     39.   1791.     39.   1857.     39.
   1907.     40.   1874.     39.   1931.     40.   1893.     40.   1973.     40.
   1946.     40.   1913.     40.   2015.     41.   2010.     41.   2032.     41.
   2081.     42.   2149.     42.   2083.     42.   2038.     41.   2146.     42.
   2119.     42.   2115.     42.   2172.     42.   2168.     42.   2141.     42.
   2136.     42.   2128.     42.   2163.     42.   2049.     41.   2072.     41.
   2034.     41.   2049.     41.   2012.     41.   2020.     41.   1942.     40.
   1950.     40.   1926.     40.   1929.     40.   1914.     40.   1936.     40.
   1891.     40.   1844.     39.   1829.     39.   1828.     39.   1926.     40.
   1832.     39.   1753.     38.   1765.     39.   1841.     39.   1752.     38.
   1818.     39.   1804.     39.   1839.     39.   1805.     39.   1739.     38.
   1819.     39.   1778.     39.   1830.     39.   1810.     39.   1737.     38.
   1771.     39.   1800.     39.   1863.     40.   1796.     39.   1743.     38.
   1756.     38.   1736.     38.   1769.     39.   1807.     39.   1761.     38.
   1727.     38.   1770.     39.   1774.     39.   1760.     38.   1829.     39.
   1775.     39.   1779.     39.   1788.     39.   1769.     39.   1794.     39.
   1825.     39.   1808.     39.   1793.     39.   1840.     39.   1793.     39.
   1815.     39.   1869.     40.   1840.     39.   1810.     39.   1844.     39.
   1834.     39.   1840.     39.   1902.     40.   1936.     40.   1899.     40.
   1902.     40.   1935.     40.   2026.     41.   1999.     41.   1931.     40.
   1967.     41.   1980.     41.   1974.     41.   1976.     41.   2014.     41.
   2016.     41.   1974.     41.   2035.     41.   2008.     41.   1979.     41.
   1967.     41.   1955.     41.   1906.     40.   1840.     39.   1866.     40.
   1876.     40.   1898.     40.   1808.     39.   1828.     39.   1842.     39.
   1857.     39.   1854.     39.   1812.     39.   1783.     39.   1880.     40.
   1829.     39.   1775.     39.   1801.     39.   1747.     38.   1823.     39.
   1779.     39.   1772.     39.   1734.     38.   1787.     39.   1778.     39.
   1850.     39.   1799.     39.   1804.     37.   1745.     37.   1792.     37.
   1815.     38.   1783.     37.   1768.     37.   1699.     36.   1748.     37.
   1718.     36.   1794.     37.   1769.     37.   1819.     38.   1710.     36.
   1758.     37.   1753.     37.   1772.     37.   1726.     37.   1813.     37.
   1749.     37.   1819.     38.   1812.     37.   1724.     37.   1740.     37.
   1775.     37.   1763.     37.   1757.     37.   1815.     37.   1739.     37.
   1733.     37.   1744.     37.   1747.     37.   1759.     37.   1799.     37.
   1819.     38.   1812.     37.   1790.     37.   1807.     37.   1759.     37.
   1825.     38.   1757.     37.   1770.     37.   1753.     37.   1753.     37.
   1799.     37.   1895.     38.   1847.     38.   1801.     37.   1813.     37.
   1829.     38.   1794.     37.   1764.     37.   1799.     37.   1860.     38.
   1834.     38.   1753.     37.   1860.     38.   1826.     38.   1847.     38.
   1900.     38.   1884.     38.   1855.     38.   1896.     38.   1834.     38.
   1859.     38.   1894.     38.   1908.     38.   1892.     38.   1901.     38.
   1900.     38.   1912.     38.   1912.     38.   1921.     39.   1856.     38.
   1903.     38.   1844.     38.   1840.     38.   1820.     38.   1850.     38.
   1793.     37.   1807.     37.   1880.     38.   1822.     38.   1787.     37.
   1780.     37.   1813.     37.   1778.     37.   1776.     37.   1753.     37.
   1766.     37.   1716.     36.   1732.     37.   1745.     37.   1755.     37.
   1704.     36.   1747.     37.   1760.     37.   1777.     37.   1721.     37.
   1699.     36.   1738.     51.   1740.     37.   1705.     36.   1743.     37.
   1748.     37.   1779.     37.   1755.     37.   1714.     37.   1734.     37.
   1788.     37.   1777.     37.   1732.     37.   1709.     36.   1725.     37.
   1729.     37.   1738.     37.   1820.     38.   1803.     37.   1779.     37.
   1778.     37.   1806.     37.   1832.     38.   1802.     37.   1812.     38.
   1841.     38.   1823.     38.   1854.     38.   1854.     38.   1858.     38.
   1892.     38.   1840.     38.   1865.     38.   1859.     38.   1854.     38.
   1892.     38.   1931.     39.   1839.     38.   1787.     37.   1865.     38.
   1845.     38.   1808.     38.   1823.     38.   1805.     37.   1757.     37.
   1774.     37.   1786.     37.   1731.     37.   1732.     37.   1770.     37.
   1719.     37.   1677.     36.   1673.     36.   1646.     36.   1671.     36.
   1706.     36.   1702.     36.   1716.     37.   1666.     36.   1700.     36.
   1687.     36.   1698.     36.   1738.     37.   1761.     37.   1725.     37.
   1721.     37.   1717.     37.   1742.     37.   1770.     37.   1672.     36.
   1708.     36.   1697.     36.   1720.     37.   1696.     36.   1702.     36.
   1704.     36.   1673.     36.   1713.     37.   1686.     36.   1701.     36.
   1745.     37.   1748.     37.   1741.     37.   1706.     36.   1681.     36.
   1723.     37.   1679.     36.   1683.     36.   1699.     36.   1706.     36.
   1683.     36.   1677.     36.   1662.     36.   1698.     36.   1650.     36.
   1639.     36.   1616.     35.   1680.     36.   1726.     37.   1700.     36.
   1622.     36.   1658.     36.   1657.     36.   1659.     36.   1638.     36.
   1608.     35.   1606.     35.   1648.     36.   1647.     36.   1643.     36.
   1660.     36.   1661.     36.   1679.     36.   1704.     36.   1633.     36.
   1578.     35.   1642.     36.   1663.     36.   1671.     36.   1675.     36.
   1660.     36.   1672.     36.   1650.     36.   1681.     36.   1644.     36.
   1599.     35.   1634.     36.   1674.     36.   1661.     36.   1687.     36.
   1684.     36.   1680.     36.   1635.     36.   1618.     35.   1683.     36.
   1672.     36.   1637.     36.   1680.     36.   1695.     36.   1690.     36.
   1658.     36.   1657.     36.   1639.     36.   1692.     36.   1686.     36.
   1641.     36.   1686.     36.   1645.     36.   1645.     36.   1668.     36.
   1684.     36.   1675.     36.   1683.     36.   1643.     36.   1691.     36.
   1690.     36.   1664.     36.   1746.     37.   1753.     37.   1705.     36.
   1728.     37.   1735.     37.   1701.     36.   1710.     36.   1713.     36.
   1727.     37.   1739.     37.   1755.     37.   1730.     37.   1701.     36.
   1745.     37.   1732.     37.   1705.     36.   1722.     37.   1695.     36.
   1688.     36.   1681.     36.   1737.     37.   1740.     37.   1711.     36.
   1679.     36.   1735.     37.   1753.     37.   1778.     37.   1738.     37.
   1735.     37.   1737.     37.   1713.     36.   1743.     37.   1743.     37.
   1754.     37.   1777.     37.   1768.     37.   1747.     37.   1799.     37.
   1732.     37.   1741.     37.   1779.     37.   1776.     37.   1741.     37.
   1764.     37.   1814.     37.   1762.     38.   1740.     38.   1753.     38.
   1747.     38.   1795.     38.   1784.     38.   1746.     38.   1743.     38.
   1750.     38.   1745.     38.   1753.     38.   1766.     38.   1827.     39.
   1736.     38.   1751.     38.   1751.     38.   1749.     38.   1744.     38.
   1793.     38.   1713.     37.   1751.     38.   1724.     38.   1738.     38.
   1668.     37.   1712.     37.   1718.     38.   1685.     37.   1725.     38.
   1733.     38.   1701.     37.   1690.     37.   1693.     37.   1677.     37.
   1709.     37.   1733.     38.   1721.     38.   1715.     37.   1741.     38.
   1755.     38.   1679.     37.   1761.     38.   1730.     38.   1684.     37.
   1667.     37.   1730.     38.   1710.     37.   1719.     38.   1674.     37.
   1747.     38.   1656.     37.   1632.     37.   1676.     37.   1709.     37.
   1705.     37.   1706.     37.   1705.     37.   1770.     38.   1742.     38.
   1727.     38.   1711.     37.   1695.     37.   1712.     37.   1693.     37.
   1702.     37.   1656.     37.   1702.     37.   1695.     37.   1683.     37.
   1651.     37.   1675.     37.   1630.     37.   1625.     36.   1611.     36.
   1637.     37.   1664.     37.   1623.     36.   1692.     37.   1658.     37.
   1659.     37.   1696.     37.   1689.     37.   1623.     36.   1668.     37.
   1690.     37.   1692.     37.   1642.     37.   1687.     37.   1653.     37.
   1682.     37.   1704.     37.   1762.     38.   1683.     37.   1669.     37.
   1668.     37.   1649.     37.   1680.     37.   1709.     37.   1660.     37.
   1644.     37.   1681.     30.   1718.     38.   1703.     38.   1645.     38.
   1656.     38.   1622.     37.   1646.     38.   1674.     38.   1700.     38.
   1649.     38.   1674.     38.   1653.     38.   1685.     38.   1762.     39.
   1687.     38.   1646.     38.   1684.     38.   1692.     38.   1733.     39.
   1691.     38.   1658.     38.   1749.     39.   1661.     38.   1660.     38.
   1661.     38.   1655.     38.   1680.     38.   1622.     37.   1729.     39.
   1688.     38.   1623.     37.   1746.     39.   1698.     38.   1689.     38.
   1747.     39.   1732.     39.   1691.     38.   1732.     39.   1764.     39.
   1699.     38.   1705.     38.   1762.     39.   1789.     39.   1691.     38.
   1715.     38.   1739.     39.   1781.     39.   1727.     38.   1741.     39.
   1755.     39.   1851.     40.   1786.     39.   1719.     38.   1751.     39.
   1763.     39.   1817.     39.   1881.     40.   1780.     39.   1858.     40.
   1811.     39.   1770.     39.   1828.     40.   1890.     40.   1880.     40.
   1803.     39.   1839.     40.   1890.     40.   1874.     40.   1843.     40.
   1849.     40.   1882.     40.   1811.     39.   1915.     41.   1881.     40.
   1920.     41.   1899.     40.   1866.     40.   1906.     40.   1877.     40.
   1883.     40.   1867.     40.   1889.     40.   1891.     40.   1953.     41.
   1914.     41.   2001.     41.   1940.     41.   1887.     40.   1906.     40.
   1976.     41.   1901.     40.   1840.     40.   1878.     40.   1895.     40.
   1908.     40.   1864.     40.   1846.     40.   1855.     40.   1867.     40.
   1907.     40.   1879.     40.   1822.     38.   1892.     39.   1794.     38.
   1851.     38.   1862.     39.   1818.     38.   1790.     38.   1752.     37.
   1855.     38.   1767.     38.   1755.     37.   1768.     38.   1779.     38.
   1726.     37.   1774.     38.   1747.     37.   1802.     38.   1778.     38.
   1746.     37.   1781.     38.   1750.     37.   1682.     37.   1714.     37.
   1749.     37.   1785.     38.   1793.     38.   1671.     36.   1681.     37.
   1766.     38.   1745.     37.   1772.     38.   1741.     37.   1728.     37.
   1759.     37.   1750.     37.   1717.     37.   1692.     37.   1752.     37.
   1736.     37.   1739.     37.   1724.     37.   1716.     37.   1718.     37.
   1767.     38.   1771.     38.   1781.     38.   1734.     37.   1730.     37.
   1822.     38.   1711.     37.   1645.     36.   1772.     38.   1735.     37.
   1712.     37.   1733.     37.   1730.     37.   1759.     37.   1712.     37.
   1690.     37.   1650.     36.   1752.     37.   1724.     37.   1748.     37.
   1633.     36.   1700.     37.   1693.     37.   1685.     37.   1652.     36.
   1680.     37.   1732.     37.   1690.     37.   1676.     37.   1671.     36.
   1695.     37.   1614.     36.   1657.     36.   1679.     37.   1687.     37.
   1716.     37.   1700.     37.   1691.     37.   1717.     37.   1586.     36.
   1647.     36.   1681.     37.   1657.     36.   1622.     36.   1661.     36.
   1690.     37.   1662.     36.   1715.     37.   1699.     37.   1719.     37.
   1627.     36.   1691.     37.   1708.     37.   1731.     37.   1675.     37.
   1731.     37.   1724.     52.   1675.     36.   1719.     36.   1695.     36.
   1720.     36.   1664.     36.   1689.     36.   1679.     36.   1681.     36.
   1761.     37.   1671.     36.   1732.     36.   1718.     36.   1691.     36.
   1716.     36.   1700.     36.   1744.     37.   1740.     37.   1736.     37.
   1724.     36.   1683.     36.   1747.     37.   1755.     37.   1759.     37.
   1702.     36.   1730.     36.   1745.     37.   1703.     36.   1737.     37.
   1778.     37.   1723.     36.   1716.     36.   1782.     37.   1773.     37.
   1790.     37.   1735.     37.   1763.     37.   1774.     37.   1793.     37.
   1776.     37.   1777.     37.   1794.     37.   1800.     37.   1758.     37.
   1783.     37.   1807.     37.   1820.     37.   1761.     37.   1821.     37.
   1830.     37.   1802.     37.   1773.     37.   1747.     37.   1778.     37.
   1782.     37.   1735.     37.   1779.     37.   1732.     36.   1769.     37.
   1794.     37.   1787.     37.   1763.     37.   1730.     36.   1749.     37.
   1718.     36.   1793.     37.   1750.     37.   1722.     36.   1722.     36.
   1714.     36.   1725.     36.   1745.     37.   1723.     36.   1750.     37.
   1742.     37.   1721.     36.   1742.     37.   1771.     37.   1687.     36.
   1754.     37.   1775.     37.   1806.     37.   1768.     37.   1743.     37.
   1731.     36.   1688.     36.   1722.     36.   1694.     36.   1741.     37.
   1737.     37.   1711.     36.   1751.     37.   1716.     36.   1766.     37.
   1697.     36.   1680.     36.   1775.     37.   1743.     37.   1736.     37.
   1703.     36.   1760.     30.   1748.     37.   1748.     37.   1770.     37.
   1746.     37.   1778.     37.   1779.     37.   1786.     37.   1807.     37.
   1748.     37.   1705.     36.   1764.     37.   1779.     37.   1783.     37.
   1789.     37.   1756.     37.   1778.     37.   1803.     37.   1795.     37.
   1787.     37.   1785.     37.   1809.     37.   1727.     36.   1765.     37.
   1737.     36.   1708.     36.   1709.     36.   1661.     36.   1758.     37.
   1712.     36.   1810.     37.   1823.     37.   1763.     37.   1758.     37.
   1766.     37.   1735.     36.   1764.     37.   1773.     37.   1777.     37.
   1746.     37.   1726.     36.   1734.     36.   1733.     36.   1707.     36.
   1702.     36.   1731.     36.   1704.     36.   1734.     36.   1686.     36.
   1715.     36.   1721.     36.   1734.     36.   1702.     36.   1674.     36.
   1717.     36.   1724.     36.   1701.     36.   1657.     36.   1650.     36.
   1705.     36.   1654.     36.   1663.     36.   1707.     36.   1716.     36.
   1701.     36.   1657.     36.   1651.     36.   1698.     36.   1659.     36.
   1691.     36.   1675.     36.   1751.     37.   1749.     37.   1700.     36.
   1699.     36.   1667.     36.   1653.     36.   1705.     36.   1696.     36.
   1686.     36.   1685.     36.   1692.     36.   1747.     37.   1715.     36.
   1703.     36.   1653.     36.   1650.     36.   1711.     36.   1715.     36.
   1709.     36.   1697.     36.   1697.     36.   1703.     36.   1736.     36.
   1720.     36.   1679.     36.   1724.     36.   1724.     36.   1669.     36.
   1692.     36.   1716.     36.   1716.     37.   1721.     37.   1767.     37.
   1776.     37.   1753.     37.   1724.     37.   1776.     37.   1745.     37.
   1714.     37.   1763.     37.   1769.     37.   1744.     37.   1718.     37.
   1725.     37.   1748.     37.   1719.     37.   1694.     37.   1748.     37.
   1759.     37.   1767.     37.   1775.     37.   1793.     38.   1784.     37.
   1786.     37.   1771.     37.   1765.     37.   1771.     37.   1799.     38.
   1771.     37.   1747.     37.   1794.     38.   1775.     37.   1830.     38.
   1758.     37.   1753.     37.   1773.     37.   1815.     38.   1782.     37.
   1799.     38.   1773.     37.   1764.     37.   1760.     37.   1748.     37.
   1736.     37.   1750.     37.   1699.     37.   1749.     37.   1829.     38.
   1760.     37.   1743.     37.   1768.     37.   1761.     37.   1741.     37.
   1750.     37.   1725.     37.   1684.     36.   1676.     36.   1714.     37.
   1728.     37.   1729.     37.   1755.     37.   1721.     37.   1685.     36.
   1710.     37.   1740.     37.   1731.     37.   1666.     36.   1731.     37.
   1654.     36.   1658.     36.   1664.     36.   1654.     36.   1700.     37.
   1640.     36.   1703.     37.   1734.     37.   1744.     37.   1765.     37.
   1697.     37.   1632.     36.   1699.     37.   1684.     36.   1700.     37.
   1731.     37.   1693.     37.   1646.     36.   1663.     36.   1626.     36.
   1667.     36.   1697.     37.   1659.     36.   1674.     36.   1676.     36.
   1726.     37.   1666.     36.   1696.     37.   1721.     37.   1688.     36.
   1654.     36.   1633.     36.   1648.     36.   1670.     36.   1670.     36.
   1703.     37.   1703.     37.   1670.     36.   1628.     36.   1617.     36.
   1661.     36.   1640.     36.   1632.     36.   1649.     36.   1643.     36.
   1710.     37.   1691.     37.   1643.     36.   1662.     36.   1663.     36.
   1671.     36.   1684.     36.   1645.     36.   1668.     36.   1664.     36.
   1702.     37.   1701.     37.   1665.     36.   1643.     36.   1697.     37.
   1746.     37.   1708.     37.   1686.     37.   1681.     36.   1684.     37.
   1706.     37.   1678.     36.   1673.     36.   1674.     36.   1689.     37.
   1698.     37.   1668.     36.   1702.     37.   1722.     37.   1688.     37.
   1650.     36.   1638.     36.   1688.     37.   1679.     36.   1696.     37.
   1688.     37.   1671.     36.   1669.     36.   1661.     36.   1698.     37.
   1723.     37.   1725.     37.   1692.     37.   1716.     37.   1674.     36.
   1683.     37.   1709.     37.   1719.     37.   1736.     37.   1711.     37.
   1729.     37.   1756.     37.   1739.     37.   1726.     37.   1755.     37.
   1745.     37.   1683.     36.   1653.     36.   1683.     37.   1729.     37.
   1748.     37.   1758.     37.   1743.     37.   1745.     37.   1753.     37.
   1721.     37.   1768.     37.   1783.     38.   1769.     37.   1724.     37.
   1718.     37.   1772.     37.   1794.     38.   1751.     37.   1792.     38.
   1768.     37.   1740.     37.   1767.     37.   1771.     37.   1752.     37.
   1757.     37.   1772.     37.   1762.     37.   1768.     37.   1729.     37.
   1778.     37.   1789.     30.   1751.     37.   1756.     37.   1740.     37.
   1713.     37.   1760.     37.   1777.     37.   1763.     37.   1765.     37.
   1788.     37.   1791.     37.   1793.     37.   1767.     37.   1780.     37.
   1782.     37.   1783.     37.   1776.     37.   1750.     37.   1759.     37.
   1800.     37.   1787.     37.   1771.     37.   1813.     38.   1817.     38.
   1784.     37.   1808.     38.   1810.     38.   1786.     37.   1777.     37.
   1757.     37.   1775.     37.   1799.     37.   1772.     37.   1737.     37.
   1736.     37.   1765.     37.   1795.     37.   1775.     37.   1724.     37.
   1772.     37.   1803.     37.   1797.     37.   1787.     37.   1799.     37.
   1796.     37.   1799.     37.   1794.     37.   1797.     37.   1842.     38.
   1839.     38.   1805.     38.   1806.     38.   1806.     38.   1815.     38.
   1788.     37.   1779.     37.   1796.     37.   1855.     38.   1893.     38.
   1827.     38.   1819.     38.   1795.     37.   1770.     37.   1808.     38.
   1791.     37.   1792.     37.   1806.     38.   1799.     37.   1819.     38.
   1809.     38.   1789.     37.   1804.     38.   1804.     38.   1778.     37.
   1773.     37.   1781.     37.   1821.     38.   1873.     38.   1833.     38.
   1844.     38.   1840.     38.   1783.     37.   1769.     37.   1840.     38.
   1811.     38.   1798.     37.   1812.     38.   1815.     38.   1834.     38.
   1861.     38.   1837.     38.   1825.     38.   1803.     37.   1801.     37.
   1812.     38.   1831.     38.   1865.     38.   1839.     38.   1807.     38.
   1822.     38.   1833.     38.   1865.     39.   1883.     39.   1882.     39.
   1900.     39.   1877.     39.   1875.     39.   1852.     39.   1850.     39.
   1823.     38.   1872.     39.   1905.     39.   1926.     39.   1902.     39.
   1894.     39.   1903.     39.   1916.     39.   1928.     39.   1906.     39.
   1948.     39.   1938.     39.   1946.     39.   1965.     40.   1957.     40.
   1940.     39.   1954.     40.   2012.     40.   1961.     40.   1958.     40.
   1976.     40.   2006.     40.   1995.     40.   1934.     39.   1903.     39.
   1971.     40.   2002.     40.   1947.     39.   1981.     40.   1966.     40.
   2007.     40.   1963.     40.   1985.     40.   2014.     40.   2017.     40.
   2034.     40.   2042.     40.   1992.     40.   1978.     40.   2012.     40.
   2057.     41.   2073.     41.   1985.     40.   2025.     40.   2070.     41.
   2023.     40.   2030.     40.   2084.     41.   2067.     41.   2070.     41.
   2099.     41.   2057.     41.   2087.     41.   2090.     41.   2096.     41.
   2072.     41.   2102.     41.   2102.     41.   2115.     41.   2147.     41.
   2137.     41.   2140.     41.   2173.     42.   2122.     41.   2092.     41.
   2129.     41.   2131.     41.   2174.     42.   2180.     42.   2160.     42.
   2113.     41.   2143.     41.   2157.     42.   2183.     42.   2186.     42.
   2169.     42.   2266.     42.   2268.     43.   2248.     42.   2205.     42.
   2265.     43.   2218.     42.   2169.     42.   2275.     43.   2286.     43.
   2287.     43.   2194.     42.   2272.     43.   2256.     42.   2245.     42.
   2230.     42.   2300.     62.   2260.     61.   2233.     61.   2255.     61.
   2362.     63.   2316.     62.   2307.     62.   2261.     61.   2349.     63.
   2320.     62.   2319.     62.   2306.     62.   2382.     63.   2419.     63.
   2394.     63.   2342.     62.   2316.     62.   2334.     62.   2305.     62.
   2406.     63.   2373.     63.   2379.     63.   2396.     63.   2375.     63.
   2559.     65.   2347.     62.   2466.     64.   2500.     64.   2406.     63.
   2397.     63.   2491.     64.   2543.     65.   2459.     64.   2449.     64.
   2507.     64.   2464.     64.   2505.     64.   2454.     64.   2527.     65.
   2534.     65.   2559.     65.   2443.     64.   2544.     65.   2521.     65.
   2591.     65.   2596.     65.   2603.     66.   2587.     65.   2557.     65.
   2600.     66.   2604.     66.   2623.     66.   2708.     67.   2708.     67.
   2682.     67.   2623.     66.   2567.     65.   2640.     66.   2628.     66.
   2600.     66.   2705.     67.   2770.     68.   2676.     66.   2690.     67.
   2673.     66.   2689.     67.   2776.     68.   2801.     68.   2746.     67.
   2641.     66.   2693.     67.   2688.     67.   2686.     67.   2643.     66.
   2683.     67.   2664.     66.   2741.     67.   2669.     66.   2741.     67.
   2754.     67.   2709.     67.   2723.     67.   2748.     67.   2651.     66.
   2731.     67.   2797.     68.   2802.     68.   2736.     67.   2823.     68.
   2812.     68.   2660.     66.   2692.     67.   2749.     67.   2805.     68.
   2878.     69.   2797.     68.   2733.     67.   2751.     67.   2865.     69.
   2835.     68.      0.      0.      0.      0.      0.      0.      0.      0.
