# Supplementary material for: Small-pore hydridic frameworks store densely packed hydrogen
Source: Nat Chem. 2024 Feb 6;16(5):809–16. doi: 10.1038/s41557-024-01443-x (PMC11087247; doi:10.1038/s41557-024-01443-x)
Supplement: Supplementary file 3 — NPD data on Mg(11BD4)2 collected at 10 K, with D2 at NIST [file 41557_2024_1443_MOESM3_ESM.dat]

0P6D2 y-MgBH4/0.66D2perMg/1100torr/ Ge311/60' 1.3g            0P6D2002 0P6D2001 
Instrument parameter file:0P6D2001.inst                                         
BANK  1     3296     660 CONST     150.00      5.00 0 0 ESD                     
  18435.    272.  17119.    262.  15846.    252.  15012.    245.  14027.    237.
  13129.    230.  11407.    214.  11383.    214.  10770.    208.   9711.    198.
   9843.    199.   9157.    192.   9054.    191.   8304.    183.   8144.    181.
   8357.    184.   7933.    193.   7129.    183.   7552.    188.   7248.    185.
   7198.    184.   6908.    180.   7060.    182.   6531.    175.   6315.    173.
   6186.    171.   5998.    168.   6080.    169.   5570.    162.   5676.    164.
   5818.    166.   5372.    159.   5280.    158.   5175.    157.   5170.    157.
   5106.    156.   4729.    150.   4945.    153.   4825.    151.   4503.    146.
   4802.    151.   4618.    148.   4416.    145.   4416.    145.   4342.    144.
   4434.    145.   4218.    142.   4462.    146.   3947.    137.   4103.    140.
   4172.    141.   3988.    138.   3814.    135.   3883.    136.   3786.    135.
   3685.    133.   3800.    135.   3680.    133.   3547.    131.   3805.    135.
   3588.    131.   3809.    135.   3542.    130.   3519.    130.   3478.    129.
   3667.    133.   3772.    134.   3446.    129.   3524.    130.   3276.    126.
   3225.    125.   3441.    129.   3451.    129.   3487.    129.   3579.    131.
   3478.    129.   3221.    125.   3579.    131.   3418.    128.   3326.    127.
   3391.    128.   3331.    127.   3129.    123.   3267.    125.   3257.    125.
   3437.    129.   3331.    127.   3244.    125.   2986.    120.   3340.    127.
   3437.    129.   3391.    128.   3129.    123.   3230.    125.   3386.    128.
   3083.    122.   3271.    126.   3064.    122.   3101.    122.   3322.    126.
   3218.     82.   3180.     81.   3205.     81.   3239.     82.   3106.     80.
   3119.     80.   3241.     82.   3095.     80.   3143.     81.   3096.     80.
   3125.     80.   3150.     81.   3135.     81.   3188.     81.   3023.     79.
   2992.     79.   3031.     82.   3087.     83.   3024.     82.   2928.     81.
   2926.     81.   3021.     82.   2743.     79.   2801.     79.   2981.     82.
   2896.     81.   2841.     80.   2974.     82.   2916.     81.   2766.     79.
   2867.     80.   2797.     79.   2947.     81.   2888.     81.   2974.     82.
   2986.     82.   2993.     82.   2863.     80.   2880.     80.   2823.     80.
   2835.     80.   2779.     79.   2812.     80.   2962.     82.   2751.     79.
   2866.     80.   2852.     80.   2616.     77.   2879.     80.   2867.     80.
   2834.     80.   2899.     81.   2799.     79.   2841.     80.   2766.     79.
   2720.     78.   2835.     80.   2750.     79.   2793.     79.   2777.     79.
   2668.     78.   2793.     79.   2695.     78.   2676.     78.   2784.     79.
   2766.     79.   2857.     80.   2817.     80.   2771.     79.   2671.     78.
   2726.     78.   2712.     78.   2731.     78.   2728.     78.   2695.     78.
   2782.     79.   2678.     78.   2714.     78.   2634.     77.   2809.     79.
   2659.     77.   2723.     78.   2812.     79.   2732.     78.   2831.     80.
   2826.     80.   2693.     78.   2620.     77.   2685.     78.   2763.     79.
   2785.     79.   2688.     78.   2764.     79.   2609.     77.   2649.     77.
   2713.     78.   2650.    105.   2678.    106.   2665.    106.   2704.    106.
   2743.     75.   2744.     75.   2689.     74.   2601.     73.   2652.     73.
   2679.     74.   2668.     74.   2598.     73.   2678.     74.   2676.     74.
   2671.     74.   2662.     74.   2624.     73.   2608.     73.   2627.     73.
   2679.     74.   2656.     76.   2503.     74.   2594.     75.   2651.     76.
   2656.     76.   2506.     74.   2614.     76.   2816.     79.   2766.     78.
   2694.     77.   2753.     78.   2653.     76.   2729.     77.   2668.     76.
   2739.     77.   2750.     78.   2567.     75.   2615.     76.   2571.     75.
   2575.     75.   2661.     76.   2536.     74.   2597.     75.   2716.     77.
   2744.     78.   2754.     78.   2588.     75.   2599.     75.   2654.     76.
   2651.     76.   2603.     75.   2608.     76.   2684.     77.   2649.     76.
   2611.     76.   2606.     76.   2608.     76.   2620.     76.   2592.     75.
   2523.     74.   2627.     76.   2547.     75.   2539.     75.   2669.     76.
   2708.     77.   2684.     77.   2583.     75.   2669.     76.   2691.     77.
   2678.     77.   2601.     75.   2489.     74.   2793.     78.   2703.     77.
   2628.     76.   2617.     76.   2617.     76.   2601.     75.   2687.     77.
   2708.     77.   2678.     77.   2690.     77.   2738.     77.   2762.     78.
   2681.     77.   2544.     75.   2561.     75.   2664.     76.   2680.     77.
   2553.     75.   2609.     76.   2626.     76.   2569.     75.   2492.     74.
   2696.     77.   2691.     77.   2733.     77.   2667.     76.   2626.     76.
   2629.     76.   2711.    111.   2642.     71.   2777.     73.   2676.     72.
   2687.     72.   2558.     70.   2599.     71.   2752.     73.   2678.     72.
   2712.     72.   2786.     73.   2623.     71.   2631.     71.   2698.     72.
   2732.     73.   2711.     72.   2741.     73.   2646.     71.   2694.     72.
   2687.     72.   2683.     72.   2635.     74.   2765.     76.   2705.     75.
   2737.     76.   2683.     75.   2701.     75.   2696.     75.   2665.     75.
   2746.     76.   2772.     76.   2804.     77.   2918.     78.   2953.     79.
   2810.     77.   2935.     78.   3140.     81.   3341.     84.   3640.     87.
   4206.     94.   4942.    102.   5890.    111.   6973.    121.   8211.    131.
   9236.    139.   9948.    145.   9613.    142.   8351.    133.   6923.    121.
   5368.    106.   4263.     95.   3561.     86.   3126.     81.   3005.     79.
   2933.     78.   2846.     77.   2829.     77.   2898.     78.   2882.     78.
   2807.     77.   2833.     77.   2824.     77.   2703.     75.   2664.     75.
   2744.     76.   2695.     75.   2734.     76.   2837.     77.   2837.     77.
   2746.     76.   2653.     75.   2705.     75.   2706.     75.   2731.     76.
   2746.     76.   2685.     75.   2750.     76.   2769.     76.   2715.     75.
   2753.     76.   2789.     76.   2662.     75.   2690.     75.   2715.     75.
   2922.     78.   2883.     78.   2721.     75.   2748.     76.   2649.     74.
   2751.     76.   2814.     77.   2849.     77.   2785.     76.   2827.     77.
   2744.     76.   2814.     77.   2813.     77.   2879.     78.   2942.     79.
   2849.     77.   2935.     72.   2946.     72.   3015.     73.   3038.     73.
   2931.     72.   3008.     73.   3026.     73.   2931.     72.   2859.     71.
   2855.     71.   2825.     70.   2878.     71.   2831.     71.   2741.     69.
   2766.     70.   2817.     70.   2862.     71.   2714.     69.   2803.     70.
   2751.     70.   2736.     72.   2760.     72.   2818.     73.   2774.     73.
   2790.     73.   2802.     73.   2689.     71.   2839.     73.   2850.     74.
   2818.     73.   2810.     73.   2681.     71.   2805.     73.   2888.     74.
   2831.     73.   2884.     74.   2711.     72.   2885.     74.   2810.     73.
   2937.     75.   2827.     73.   2743.     72.   2761.     72.   2945.     75.
   2785.     73.   2810.     73.   2809.     73.   2733.     72.   2734.     72.
   2823.     73.   2815.     73.   2725.     72.   2815.     73.   2767.     73.
   2745.     72.   2686.     71.   2834.     73.   2788.     73.   2768.     73.
   2824.     73.   2713.     72.   2706.     72.   2649.     71.   2737.     72.
   2835.     73.   2784.     73.   2748.     72.   2698.     72.   2787.     73.
   2793.     73.   2780.     73.   2598.     70.   2622.     71.   2783.     73.
   2645.     71.   2618.     71.   2667.     71.   2617.     71.   2762.     72.
   2711.     72.   2661.     71.   2605.     70.   2778.     73.   2660.     71.
   2649.     71.   2700.     72.   2634.     71.   2606.     70.   2603.     70.
   2700.     72.   2648.     71.   2648.     71.   2700.     72.   2641.     71.
   2660.     71.   2705.     72.   2735.     72.   2633.     71.   2563.     70.
   2656.     71.   2609.     70.   2691.     68.   2709.     68.   2534.     66.
   2544.     66.   2495.     66.   2528.     66.   2651.     68.   2449.     65.
   2631.     67.   2664.     68.   2583.     67.   2555.     66.   2620.     67.
   2630.     67.   2630.     67.   2607.     67.   2620.     67.   2586.     67.
   2664.     68.   2656.     68.   2643.     70.   2589.     69.   2614.     70.
   2563.     69.   2671.     71.   2621.     70.   2694.     71.   2651.     70.
   2496.     68.   2568.     69.   2547.     69.   2517.     68.   2603.     70.
   2632.     70.   2646.     70.   2656.     70.   2757.     72.   2816.     72.
   3081.     76.   3354.     79.   3826.     84.   4251.     89.   4843.     95.
   5199.     99.   5455.    101.   5341.    100.   4779.     94.   4363.     90.
   3788.     84.   3240.     78.   3030.     75.   2773.     72.   2743.     71.
   2698.     71.   2626.     70.   2659.     70.   2530.     69.   2457.     68.
   2469.     68.   2484.     68.   2505.     68.   2546.     69.   2553.     69.
   2475.     68.   2444.     67.   2424.     67.   2537.     69.   2426.     67.
   2469.     68.   2563.     69.   2611.     70.   2506.     68.   2555.     69.
   2624.     70.   2553.     69.   2550.     69.   2495.     68.   2611.     70.
   2673.     71.   2568.     69.   2553.     69.   2565.     69.   2700.     71.
   2792.     72.   2765.     72.   2801.     72.   2733.     71.   2691.     71.
   2677.     71.   2604.     70.   2553.     69.   2562.     69.   2485.     68.
   2576.     69.   2601.     70.   2529.     69.   2497.     68.   2551.     69.
   2509.     68.   2646.     64.   2586.     64.   2602.     64.   2617.     64.
   2649.     64.   2660.     65.   2611.     64.   2582.     64.   2496.     63.
   2591.     64.   2612.     64.   2611.     64.   2689.     65.   2747.     66.
   2598.     64.   2591.     64.   2624.     64.   2613.     64.   2584.     64.
   2615.     64.   2691.     68.   2602.     67.   2585.     66.   2683.     68.
   2657.     67.   2621.     67.   2733.     68.   2714.     68.   2643.     67.
   2629.     67.   2711.     68.   2741.     68.   2679.     68.   2615.     67.
   2578.     66.   2636.     67.   2712.     68.   2756.     69.   2727.     68.
   2730.     68.   2710.     68.   2750.     69.   2748.     68.   2777.     69.
   2809.     69.   2861.     70.   2756.     69.   2793.     69.   2746.     68.
   2864.     70.   2833.     70.   2819.     69.   2829.     70.   2845.     70.
   2890.     70.   2934.     71.   2981.     71.   3156.     74.   3258.     75.
   3368.     76.   3248.     75.   3316.     75.   3274.     75.   3190.     74.
   3093.     73.   3026.     72.   2998.     72.   3078.     73.   2996.     72.
   2796.     69.   2866.     70.   2931.     71.   2875.     70.   2908.     70.
   2811.     69.   2793.     69.   2907.     70.   2905.     70.   2919.     71.
   2837.     70.   2865.     70.   3046.     72.   3021.     72.   3006.     72.
   2938.     71.   3030.     72.   2989.     72.   3024.     72.   3135.     73.
   3329.     76.   3527.     78.   3801.     81.   3882.     82.   4042.     83.
   4168.     85.   4215.     85.   4216.     85.   4040.     83.   3622.     79.
   3447.     77.   3246.     57.   3180.     66.   3128.     65.   3058.     64.
   2975.     63.   3084.     65.   2970.     63.   2890.     63.   2924.     63.
   2873.     62.   2906.     63.   3016.     64.   2952.     63.   2926.     63.
   2960.     63.   2947.     63.   3104.     65.   3027.     64.   2898.     63.
   2988.     64.   2888.     65.   2893.     65.   2894.     65.   2888.     65.
   2989.     66.   2911.     65.   3004.     66.   2963.     66.   3026.     67.
   3111.     68.   3045.     67.   2976.     66.   3083.     67.   2956.     66.
   2974.     66.   2995.     66.   2868.     65.   2893.     65.   2889.     65.
   2918.     65.   2863.     65.   2795.     64.   2772.     64.   2881.     65.
   3000.     66.   3042.     67.   2977.     66.   3001.     66.   2995.     66.
   3037.     67.   3181.     68.   3224.     69.   3559.     72.   3831.     75.
   4416.     81.   5167.     87.   5969.     94.   7247.    104.   8110.    110.
   9042.    116.   9113.    116.   8670.    113.   8110.    110.   7050.    102.
   5975.     94.   4955.     85.   4223.     79.   3828.     75.   3422.     71.
   3195.     69.   2952.     66.   2938.     66.   2865.     65.   2885.     65.
   2905.     65.   2780.     64.   2852.     65.   2789.     64.   2767.     64.
   2697.     63.   2736.     63.   2659.     62.   2696.     63.   2767.     64.
   2808.     64.   2718.     63.   2685.     63.   2679.     63.   2671.     63.
   2629.     62.   2679.     63.   2645.     62.   2654.     62.   2626.     62.
   2676.     63.   2690.     63.   2649.     62.   2676.     63.   2681.     63.
   2744.     63.   2660.     57.   2669.     57.   2597.     56.   2617.     56.
   2639.     56.   2627.     56.   2744.     57.   2675.     57.   2730.     57.
   2674.     57.   2751.     58.   2841.     59.   2963.     60.   3071.     61.
   3214.     62.   3331.     63.   3678.     67.   4268.     72.   4799.     76.
   5224.     80.   5482.     85.   5656.     86.   5533.     85.   5374.     84.
   4710.     79.   4215.     74.   3716.     70.   3399.     67.   3051.     63.
   2918.     62.   2831.     61.   2727.     60.   2594.     58.   2635.     59.
   2623.     58.   2648.     59.   2526.     57.   2539.     58.   2564.     58.
   2552.     58.   2565.     58.   2530.     57.   2493.     57.   2539.     58.
   2571.     58.   2573.     58.   2575.     58.   2552.     58.   2604.     58.
   2623.     58.   2661.     59.   2672.     59.   2616.     58.   2608.     58.
   2511.     57.   2467.     57.   2501.     57.   2546.     58.   2453.     57.
   2452.     56.   2479.     57.   2505.     57.   2469.     57.   2545.     58.
   2443.     56.   2430.     56.   2419.     56.   2528.     57.   2528.     57.
   2489.     57.   2462.     57.   2492.     57.   2429.     56.   2499.     57.
   2429.     56.   2410.     56.   2376.     56.   2507.     57.   2527.     57.
   2476.     57.   2404.     56.   2479.     57.   2428.     56.   2428.     56.
   2459.     57.   2463.     57.   2472.     57.   2341.     55.   2417.     56.
   2409.     56.   2301.     55.   2384.     56.   2528.     57.   2475.     57.
   2421.     56.   2350.     55.   2411.     56.   2433.     56.   2448.     56.
   2516.     57.   2475.     51.   2428.     51.   2395.     50.   2457.     51.
   2432.     51.   2439.     51.   2447.     51.   2488.     51.   2382.     50.
   2385.     50.   2397.     50.   2493.     51.   2484.     51.   2403.     50.
   2432.     51.   2478.     51.   2371.     50.   2465.     51.   2481.     51.
   2407.     51.   2432.     53.   2454.     53.   2442.     53.   2516.     54.
   2442.     53.   2477.     53.   2503.     54.   2649.     55.   2704.     56.
   2786.     57.   2900.     58.   2998.     59.   3169.     61.   3296.     62.
   3254.     61.   3108.     60.   3050.     59.   2988.     59.   2826.     57.
   2668.     55.   2556.     54.   2528.     54.   2512.     54.   2477.     53.
   2469.     53.   2530.     54.   2474.     53.   2397.     53.   2371.     52.
   2438.     53.   2451.     53.   2435.     53.   2488.     54.   2562.     54.
   2509.     54.   2624.     55.   2676.     56.   2850.     57.   2920.     58.
   3044.     59.   2987.     59.   3000.     59.   2878.     58.   2841.     57.
   2819.     57.   2723.     56.   2604.     55.   2587.     55.   2469.     53.
   2492.     54.   2454.     53.   2378.     52.   2441.     53.   2392.     52.
   2408.     53.   2393.     52.   2370.     52.   2431.     53.   2474.     53.
   2475.     53.   2444.     53.   2608.     55.   2536.     54.   2575.     54.
   2703.     56.   2654.     55.   2631.     55.   2721.     56.   2716.     56.
   2649.     55.   2622.     55.   2575.     54.   2545.     54.   2613.     55.
   2480.     53.   2432.     53.   2398.     53.   2362.     52.   2394.     52.
   2481.     53.   2374.     48.   2289.     47.   2373.     48.   2335.     47.
   2299.     47.   2394.     48.   2364.     48.   2381.     48.   2395.     48.
   2343.     48.   2260.     47.   2329.     47.   2330.     47.   2396.     48.
   2401.     48.   2408.     48.   2385.     48.   2395.     48.   2348.     48.
   2370.     48.   2369.     50.   2483.     51.   2464.     51.   2441.     50.
   2320.     49.   2361.     50.   2496.     51.   2472.     51.   2428.     50.
   2471.     51.   2545.     52.   2569.     52.   2668.     53.   2813.     54.
   2878.     55.   2974.     56.   3065.     56.   3042.     56.   3044.     56.
   2997.     56.   2900.     55.   2848.     54.   2768.     54.   2667.     53.
   2586.     52.   2552.     52.   2391.     50.   2369.     50.   2457.     51.
   2328.     49.   2335.     49.   2369.     50.   2451.     51.   2409.     50.
   2383.     50.   2428.     50.   2425.     50.   2310.     49.   2393.     50.
   2394.     50.   2322.     49.   2243.     48.   2254.     48.   2410.     50.
   2455.     51.   2317.     49.   2352.     50.   2317.     49.   2497.     51.
   2367.     50.   2434.     50.   2309.     49.   2459.     51.   2419.     50.
   2422.     50.   2293.     49.   2388.     50.   2357.     50.   2406.     50.
   2465.     51.   2383.     50.   2451.     51.   2418.     50.   2419.     50.
   2427.     50.   2549.     52.   2506.     51.   2461.     51.   2437.     50.
   2492.     51.   2435.     50.   2452.     51.   2402.     50.   2462.     51.
   2444.     50.   2342.     49.   2377.     50.   2379.     50.   2485.     51.
   2389.     50.   2323.     46.   2339.     46.   2418.     47.   2478.     47.
   2358.     46.   2384.     46.   2418.     47.   2474.     47.   2353.     46.
   2434.     47.   2394.     46.   2383.     46.   2396.     46.   2405.     47.
   2316.     46.   2404.     47.   2439.     47.   2455.     47.   2497.     47.
   2472.     47.   2507.     49.   2434.     49.   2575.     50.   2594.     50.
   2625.     51.   2761.     52.   2852.     53.   3054.     55.   3143.     55.
   3452.     58.   3633.     60.   3972.     62.   4189.     64.   4336.     65.
   4381.     66.   4309.     65.   4205.     64.   3971.     62.   3744.     61.
   3422.     58.   3054.     55.   2961.     54.   2844.     53.   2648.     51.
   2565.     50.   2484.     49.   2431.     49.   2448.     49.   2350.     48.
   2360.     48.   2384.     48.   2473.     49.   2481.     49.   2401.     48.
   2444.     49.   2442.     49.   2450.     49.   2442.     49.   2494.     49.
   2535.     50.   2403.     48.   2423.     49.   2428.     49.   2418.     49.
   2402.     48.   2351.     48.   2354.     48.   2359.     48.   2359.     48.
   2406.     48.   2354.     48.   2319.     48.   2334.     48.   2324.     48.
   2400.     48.   2381.     48.   2307.     47.   2298.     47.   2317.     48.
   2252.     47.   2336.     48.   2312.     47.   2332.     48.   2311.     47.
   2340.     48.   2309.     47.   2290.     47.   2332.     48.   2271.     47.
   2355.     48.   2373.     48.   2279.     47.   2342.     48.   2288.     47.
   2331.     48.   2247.     47.   2305.     47.   2327.     48.   2343.     48.
   2273.     47.   2285.     44.   2328.     44.   2314.     44.   2295.     44.
   2303.     44.   2290.     44.   2329.     44.   2301.     44.   2340.     44.
   2307.     44.   2347.     44.   2369.     44.   2320.     44.   2295.     44.
   2351.     44.   2355.     44.   2354.     44.   2378.     44.   2366.     44.
   2466.     45.   2477.     47.   2524.     48.   2540.     48.   2558.     48.
   2681.     49.   2710.     49.   2725.     50.   2660.     49.   2688.     49.
   2634.     49.   2584.     48.   2587.     48.   2525.     48.   2440.     47.
   2391.     46.   2348.     46.   2329.     46.   2343.     46.   2286.     45.
   2239.     45.   2257.     45.   2310.     46.   2376.     46.   2255.     45.
   2317.     46.   2325.     46.   2365.     46.   2320.     46.   2288.     45.
   2333.     46.   2317.     46.   2305.     45.   2293.     45.   2343.     46.
   2336.     46.   2257.     45.   2317.     46.   2252.     45.   2272.     45.
   2247.     45.   2282.     45.   2208.     44.   2277.     45.   2350.     46.
   2272.     45.   2309.     46.   2245.     45.   2334.     46.   2268.     45.
   2296.     45.   2277.     45.   2277.     45.   2199.     44.   2259.     45.
   2200.     44.   2260.     45.   2249.     45.   2246.     45.   2277.     45.
   2339.     46.   2321.     46.   2273.     45.   2240.     45.   2307.     45.
   2304.     45.   2304.     45.   2324.     46.   2215.     45.   2323.     46.
   2369.     46.   2323.     46.   2342.     46.   2423.     47.   2373.     46.
   2357.     46.   2396.     46.   2370.     46.   2303.     45.   2265.     45.
   2254.     45.   2233.     62.   2292.     42.   2279.     42.   2241.     42.
   2211.     41.   2234.     41.   2297.     42.   2300.     42.   2271.     42.
   2263.     42.   2232.     41.   2244.     42.   2287.     42.   2275.     42.
   2274.     42.   2270.     42.   2259.     42.   2250.     42.   2216.     41.
   2201.     41.   2262.     42.   2233.     43.   2236.     43.   2186.     43.
   2225.     43.   2276.     44.   2311.     44.   2296.     44.   2284.     44.
   2292.     44.   2317.     44.   2329.     44.   2402.     45.   2422.     45.
   2400.     45.   2432.     45.   2392.     45.   2370.     44.   2395.     45.
   2440.     45.   2357.     44.   2336.     44.   2331.     44.   2317.     44.
   2351.     44.   2334.     44.   2365.     44.   2428.     45.   2405.     45.
   2378.     45.   2497.     46.   2614.     47.   2620.     47.   2695.     47.
   2795.     48.   2861.     49.   2825.     49.   2874.     49.   2864.     49.
   2868.     49.   2817.     48.   2740.     48.   2694.     47.   2645.     47.
   2563.     46.   2467.     45.   2387.     45.   2413.     45.   2336.     44.
   2318.     44.   2323.     44.   2295.     44.   2266.     43.   2218.     43.
   2209.     43.   2201.     43.   2273.     44.   2268.     43.   2189.     43.
   2186.     43.   2220.     43.   2248.     43.   2282.     44.   2231.     43.
   2183.     43.   2242.     43.   2322.     44.   2283.     44.   2283.     44.
   2337.     44.   2320.     44.   2329.     44.   2348.     44.   2415.     45.
   2430.     45.   2434.     45.   2492.     46.   2503.     46.   2526.     46.
   2561.     46.   2577.     45.   2585.     45.   2524.     44.   2551.     45.
   2446.     44.   2439.     44.   2403.     43.   2386.     43.   2343.     43.
   2292.     42.   2326.     43.   2332.     43.   2284.     42.   2186.     41.
   2194.     41.   2160.     41.   2247.     42.   2264.     42.   2180.     41.
   2176.     41.   2202.     43.   2214.     43.   2204.     43.   2244.     43.
   2294.     44.   2181.     43.   2140.     42.   2181.     43.   2188.     43.
   2142.     42.   2213.     43.   2200.     43.   2253.     43.   2246.     43.
   2265.     44.   2184.     43.   2194.     43.   2216.     43.   2225.     43.
   2256.     44.   2204.     43.   2196.     43.   2218.     43.   2266.     44.
   2247.     43.   2197.     43.   2223.     43.   2247.     43.   2264.     44.
   2251.     43.   2295.     44.   2425.     45.   2455.     45.   2462.     45.
   2581.     47.   2712.     48.   2795.     48.   2820.     49.   2980.     50.
   3040.     51.   3128.     51.   3216.     52.   3250.     52.   3183.     52.
   3142.     51.   3109.     51.   3040.     51.   2929.     50.   2836.     49.
   2780.     48.   2698.     48.   2587.     47.   2535.     46.   2499.     46.
   2419.     45.   2334.     44.   2387.     45.   2338.     44.   2320.     44.
   2263.     44.   2218.     43.   2255.     44.   2336.     44.   2208.     43.
   2244.     43.   2306.     44.   2256.     44.   2226.     43.   2166.     43.
   2191.     43.   2249.     43.   2298.     44.   2238.     43.   2221.     43.
   2214.     43.   2233.     43.   2250.     43.   2234.     43.   2209.     43.
   2243.     43.   2181.     34.   2126.     40.   2162.     41.   2211.     41.
   2155.     41.   2134.     40.   2177.     41.   2180.     41.   2229.     41.
   2219.     41.   2165.     41.   2164.     41.   2237.     41.   2168.     41.
   2209.     41.   2164.     41.   2134.     40.   2173.     41.   2175.     41.
   2246.     42.   2194.     43.   2169.     42.   2210.     43.   2216.     43.
   2198.     43.   2217.     43.   2284.     44.   2239.     43.   2191.     43.
   2202.     43.   2267.     43.   2249.     43.   2226.     43.   2199.     43.
   2244.     43.   2280.     44.   2195.     43.   2211.     43.   2197.     43.
   2160.     42.   2202.     43.   2185.     43.   2219.     43.   2241.     43.
   2260.     43.   2294.     44.   2229.     43.   2238.     43.   2219.     43.
   2288.     44.   2278.     44.   2304.     44.   2341.     44.   2411.     45.
   2421.     45.   2506.     46.   2610.     47.   2658.     47.   2754.     48.
   2834.     49.   2927.     49.   2982.     50.   3011.     50.   3151.     51.
   3143.     51.   3202.     52.   3159.     51.   3204.     52.   3111.     51.
   3079.     51.   2943.     49.   2867.     49.   2773.     48.   2777.     48.
   2685.     47.   2642.     47.   2574.     46.   2636.     47.   2602.     47.
   2557.     46.   2578.     46.   2619.     47.   2595.     46.   2701.     47.
   2720.     48.   2656.     47.   2651.     47.   2692.     47.   2592.     46.
   2567.     46.   2518.     46.   2503.     46.   2476.     45.   2439.     45.
   2386.     45.   2373.     44.   2396.     45.   2367.     44.   2300.     44.
   2251.     43.   2189.     59.   2269.     41.   2209.     40.   2310.     41.
   2245.     41.   2221.     40.   2274.     41.   2253.     41.   2198.     40.
   2244.     41.   2144.     40.   2122.     39.   2207.     40.   2125.     39.
   2181.     40.   2197.     40.   2162.     40.   2225.     40.   2163.     40.
   2142.     40.   2109.     39.   2117.     41.   2121.     41.   2214.     42.
   2161.     41.   2122.     41.   2147.     41.   2167.     41.   2207.     42.
   2222.     42.   2154.     41.   2186.     42.   2293.     43.   2228.     42.
   2241.     42.   2279.     42.   2213.     42.   2285.     42.   2242.     42.
   2307.     43.   2265.     42.   2263.     42.   2426.     44.   2390.     43.
   2389.     43.   2383.     43.   2374.     43.   2395.     43.   2377.     43.
   2363.     43.   2331.     43.   2438.     44.   2335.     43.   2282.     42.
   2286.     42.   2311.     43.   2260.     42.   2343.     43.   2265.     42.
   2234.     42.   2285.     42.   2284.     42.   2311.     43.   2272.     42.
   2278.     42.   2350.     43.   2383.     43.   2301.     43.   2306.     43.
   2325.     43.   2324.     43.   2350.     43.   2201.     42.   2291.     43.
   2307.     43.   2240.     42.   2249.     42.   2232.     42.   2314.     43.
   2279.     42.   2316.     43.   2337.     43.   2351.     43.   2361.     43.
   2342.     43.   2389.     43.   2425.     44.   2392.     43.   2355.     43.
   2375.     43.   2335.     43.   2294.     43.   2282.     42.   2288.     43.
   2270.     42.   2199.     42.   2149.     41.   2216.     42.   2200.     42.
   2202.     42.   2191.     40.   2160.     40.   2163.     40.   2128.     40.
   2210.     40.   2101.     39.   2155.     40.   2162.     40.   2172.     40.
   2144.     40.   2126.     40.   2163.     40.   2117.     40.   2213.     40.
   2134.     40.   2169.     40.   2109.     40.   2201.     40.   2216.     40.
   2208.     40.   2212.     42.   2231.     42.   2319.     43.   2234.     42.
   2296.     43.   2259.     42.   2318.     43.   2141.     41.   2306.     43.
   2272.     43.   2304.     43.   2264.     43.   2196.     42.   2230.     42.
   2146.     41.   2182.     42.   2176.     42.   2105.     41.   2173.     42.
   2095.     41.   2036.     40.   2122.     41.   2126.     41.   2195.     42.
   2107.     41.   2142.     41.   2046.     40.   2124.     41.   2122.     41.
   2084.     41.   2064.     41.   2110.     41.   2082.     41.   2101.     41.
   2090.     41.   2132.     41.   2061.     41.   2135.     41.   2106.     41.
   2144.     41.   2086.     41.   2108.     41.   2139.     41.   2143.     41.
   2142.     41.   2202.     42.   2102.     41.   2147.     41.   2228.     42.
   2091.     41.   2141.     41.   2136.     41.   2218.     42.   2208.     42.
   2209.     42.   2225.     42.   2230.     42.   2233.     42.   2325.     43.
   2319.     43.   2403.     44.   2445.     44.   2357.     43.   2438.     44.
   2409.     44.   2376.     44.   2470.     44.   2410.     44.   2403.     44.
   2465.     44.   2385.     44.   2288.     43.   2389.     44.   2343.     43.
   2296.     43.   2292.     43.   2297.     43.   2375.     44.   2252.     42.
   2247.     42.   2299.     43.   2263.     42.   2214.     42.   2236.     42.
   2215.     42.   2205.     42.   2294.     42.   2149.     41.   2155.     41.
   2142.     41.   2237.     42.   2152.     41.   2145.     41.   2128.     41.
   2166.     41.   2159.     41.   2074.     40.   2217.     42.   2138.     41.
   2110.     41.   2072.     40.   2029.     41.   2066.     42.   2068.     42.
   2095.     42.   2062.     42.   2027.     41.   2120.     42.   2015.     41.
   2003.     41.   1983.     41.   2063.     42.   2026.     41.   2001.     41.
   1982.     41.   2020.     41.   2072.     42.   2082.     42.   2042.     42.
   2040.     42.   2023.     41.   2013.     41.   2068.     42.   2025.     41.
   2087.     42.   2070.     42.   2015.     41.   2045.     42.   2031.     41.
   1999.     41.   2009.     41.   2037.     42.   2031.     41.   1961.     41.
   2095.     42.   2050.     42.   2018.     41.   2042.     42.   2035.     41.
   2068.     42.   2070.     42.   2058.     42.   2071.     42.   2133.     42.
   1998.     41.   2086.     42.   2058.     42.   2114.     42.   2116.     42.
   2118.     42.   2086.     42.   2142.     43.   2204.     43.   2125.     42.
   2232.     43.   2293.     44.   2290.     44.   2275.     44.   2344.     45.
   2347.     45.   2419.     45.   2497.     46.   2498.     46.   2550.     46.
   2563.     47.   2583.     47.   2563.     47.   2544.     46.   2545.     46.
   2582.     47.   2592.     47.   2405.     45.   2357.     45.   2394.     45.
   2421.     45.   2298.     44.   2276.     44.   2264.     44.   2130.     42.
   2203.     43.   2191.     42.   2137.     41.   2058.     40.   2070.     40.
   2049.     40.   2041.     40.   2005.     40.   2073.     41.   2038.     40.
   2044.     40.   2062.     40.   2007.     40.   1984.     40.   1999.     40.
   2004.     40.   1937.     39.   1954.     39.   2057.     40.   2033.     40.
   2025.     40.   2014.     42.   1931.     41.   2015.     42.   1977.     41.
   1999.     41.   1998.     41.   2038.     42.   1982.     41.   2002.     41.
   1984.     41.   1981.     41.   1969.     41.   1931.     41.   1930.     41.
   1961.     41.   1971.     41.   2002.     41.   2026.     42.   1967.     41.
   1995.     41.   2039.     42.   1955.     41.   2020.     42.   1997.     41.
   2031.     42.   2080.     42.   1950.     41.   1985.     41.   1962.     41.
   2043.     42.   2021.     42.   2066.     42.   2054.     42.   2055.     42.
   2037.     42.   2022.     42.   2068.     42.   2073.     42.   2092.     42.
   2106.     42.   2155.     43.   2154.     43.   2206.     43.   2126.     43.
   2211.     44.   2208.     44.   2192.     43.   2158.     43.   2141.     43.
   2203.     43.   2193.     43.   2209.     44.   2137.     43.   2121.     43.
   2081.     42.   2082.     42.   2167.     43.   2061.     42.   2011.     42.
   2068.     42.   2069.     42.   2020.     42.   2061.     42.   1968.     41.
   2050.     42.   1985.     41.   1939.     41.   1981.     41.   2036.     42.
   1989.     41.   2015.     42.   1979.     41.   1990.     41.   2044.     42.
   1994.     41.   1939.     41.   1956.     41.   1981.     41.   1979.     41.
   1939.     41.   1972.     41.   2034.     39.   2028.     38.   1979.     38.
   2020.     38.   1993.     38.   1958.     38.   1959.     38.   2053.     39.
   2034.     39.   1985.     38.   1995.     38.   2046.     39.   1977.     38.
   1991.     38.   2013.     38.   1993.     38.   1961.     38.   1968.     38.
   1961.     38.   2039.     39.   2043.     40.   1982.     40.   1944.     39.
   1956.     39.   2047.     40.   1926.     39.   2017.     40.   2005.     40.
   2015.     40.   1931.     39.   2015.     40.   1979.     40.   1982.     40.
   1913.     39.   2037.     40.   2015.     40.   1977.     40.   1923.     39.
   1953.     39.   1946.     39.   1983.     40.   1985.     40.   1937.     39.
   1939.     39.   1943.     39.   1964.     39.   2015.     40.   1928.     39.
   2005.     40.   1991.     40.   1975.     40.   2028.     40.   1926.     39.
   1991.     40.   1972.     39.   2040.     40.   2061.     40.   2032.     40.
   2029.     40.   1984.     40.   1954.     39.   2108.     41.   2079.     41.
   2105.     41.   2070.     40.   2075.     40.   2104.     41.   2048.     40.
   2182.     42.   2086.     41.   2085.     41.   2076.     41.   2009.     40.
   2061.     40.   2072.     40.   2038.     40.   2117.     41.   2029.     40.
   2037.     40.   2020.     40.   2038.     40.   2061.     40.   2095.     41.
   1975.     40.   1916.     39.   1946.     39.   1981.     40.   1955.     39.
   2004.     40.   1965.     39.   1935.     39.   1941.     39.   1921.     39.
   1929.     39.   1963.     39.   1895.     39.   1905.     39.   1917.     39.
   2011.     40.   2001.     55.   1912.     38.   1929.     38.   1952.     38.
   1920.     38.   1891.     37.   1945.     38.   1928.     38.   1920.     38.
   1915.     38.   1917.     38.   1967.     38.   1928.     38.   1933.     38.
   1941.     38.   1967.     38.   1970.     38.   1980.     38.   2025.     39.
   1990.     38.   2010.     39.   2030.     40.   2030.     40.   2093.     41.
   2124.     41.   2098.     41.   2116.     41.   2142.     41.   2118.     41.
   2078.     41.   2117.     41.   2158.     41.   2171.     42.   2099.     41.
   2137.     41.   2119.     41.   2073.     41.   2069.     41.   2069.     41.
   2011.     40.   2066.     41.   2062.     41.   2033.     40.   2022.     40.
   1995.     40.   1976.     40.   1972.     40.   1958.     39.   1910.     39.
   1960.     40.   1927.     39.   1932.     39.   1961.     40.   1879.     39.
   1924.     39.   1957.     40.   1892.     39.   1905.     39.   1872.     39.
   1881.     39.   1899.     39.   1935.     39.   1908.     39.   1940.     39.
   1921.     39.   1921.     39.   1907.     39.   1899.     39.   1975.     40.
   1945.     39.   1935.     39.   1917.     39.   1983.     40.   1993.     40.
   1944.     39.   1958.     39.   1923.     39.   2017.     40.   2035.     40.
   1946.     39.   1862.     39.   1916.     39.   1955.     39.   1921.     39.
   1938.     39.   1939.     39.   1883.     39.   1864.     39.   1939.     39.
   1864.     39.   1848.     38.   1857.     38.   1829.     38.   1840.     38.
   1883.     39.   1873.     39.   1827.     38.   1867.     39.   1853.     38.
   1831.     38.   1817.     38.   1858.     37.   1840.     37.   1909.     37.
   1845.     37.   1832.     37.   1824.     37.   1808.     36.   1828.     37.
   1836.     37.   1871.     37.   1853.     37.   1843.     37.   1849.     37.
   1831.     37.   1830.     37.   1839.     37.   1840.     37.   1857.     37.
   1829.     37.   1850.     37.   1845.     38.   1828.     38.   1877.     39.
   1896.     39.   1844.     38.   1865.     39.   1799.     38.   1816.     38.
   1860.     38.   1892.     39.   1860.     38.   1820.     38.   1873.     39.
   1847.     38.   1818.     38.   1801.     38.   1775.     38.   1853.     38.
   1849.     38.   1855.     38.   1864.     39.   1848.     38.   1823.     38.
   1796.     38.   1838.     38.   1851.     38.   1802.     38.   1848.     38.
   1783.     38.   1801.     38.   1872.     39.   1867.     39.   1887.     39.
   1883.     39.   1889.     39.   1880.     39.   1908.     39.   1888.     39.
   1864.     39.   1891.     39.   1887.     39.   1849.     38.   1893.     39.
   1921.     39.   1905.     39.   1919.     39.   1954.     39.   1952.     39.
   1935.     39.   1868.     39.   1919.     39.   1947.     39.   1924.     39.
   1902.     39.   1907.     39.   1917.     39.   1927.     39.   1957.     39.
   2010.     40.   1928.     39.   1929.     39.   1962.     40.   1910.     39.
   1978.     40.   1966.     40.   1937.     39.   1983.     40.   1961.     39.
   1937.     39.   1967.     40.   1952.     39.   1983.     40.   1945.     39.
   1967.     40.   1967.     40.   1997.     40.   2040.     40.   2029.     40.
   1989.     40.   2016.     40.   2004.     40.   2012.     40.   2000.     40.
   1956.     39.   2048.     40.   2002.     40.   2064.     40.   2046.     40.
   2012.     40.   1980.     39.   1976.     39.   2009.     40.   2036.     40.
   1990.     40.   1980.     40.   1919.     39.   1990.     40.   1888.     39.
   1917.     39.   1959.     39.   1960.     41.   1939.     40.   1876.     40.
   1925.     40.   1938.     40.   1898.     40.   1892.     40.   1899.     40.
   1857.     40.   1835.     39.   1876.     40.   1882.     40.   1941.     40.
   1856.     40.   1871.     40.   1924.     40.   1812.     39.   1911.     40.
   1950.     41.   1926.     40.   1926.     40.   1847.     39.   1842.     39.
   1861.     40.   1910.     40.   1892.     40.   1947.     41.   1926.     40.
   1919.     40.   1920.     40.   1914.     40.   1867.     40.   1918.     40.
   1898.     40.   1860.     40.   1906.     40.   1908.     40.   1865.     40.
   1916.     40.   1893.     40.   1881.     40.   1861.     40.   1866.     40.
   1809.     39.   1847.     39.   1873.     40.   1874.     40.   1880.     40.
   1840.     39.   1835.     39.   1857.     40.   1767.     39.   1805.     39.
   1868.     40.   1870.     40.   1776.     39.   1837.     39.   1891.     40.
   1874.     40.   1908.     40.   1819.     39.   1797.     39.   1842.     39.
   1933.     40.   1876.     40.   1829.     39.   1914.     40.   1831.     39.
   1841.     39.   1872.     40.   1807.     39.   1859.     40.   1834.     39.
   1810.     39.   1857.     40.   1837.     39.   1858.     40.   1890.     40.
   1832.     39.   1812.     31.   1761.     38.   1826.     39.   1908.     39.
   1878.     39.   1848.     39.   1872.     39.   1808.     38.   1817.     38.
   1875.     39.   1890.     39.   1852.     39.   1897.     39.   1855.     39.
   1808.     38.   1842.     39.   1901.     39.   1866.     39.   1862.     39.
   1788.     38.   1851.     40.   1804.     40.   1864.     41.   1849.     40.
   1916.     41.   1843.     40.   1875.     41.   1860.     41.   1850.     40.
   1832.     40.   1960.     42.   1922.     41.   1931.     41.   1863.     41.
   1897.     41.   1910.     41.   1924.     41.   1943.     41.   1896.     41.
   1887.     41.   1884.     41.   1940.     41.   1862.     41.   1896.     41.
   1932.     41.   1946.     41.   1903.     41.   1981.     42.   1926.     41.
   1921.     41.   2005.     42.   1939.     41.   1878.     41.   1956.     42.
   1892.     41.   2032.     42.   1976.     42.   1990.     42.   1978.     42.
   1982.     42.   2031.     42.   2030.     42.   1988.     42.   2023.     42.
   2039.     42.   2027.     42.   2035.     42.   2066.     43.   2012.     42.
   2021.     42.   2101.     43.   2025.     42.   2127.     43.   2038.     42.
   2066.     43.   2042.     42.   2095.     43.   2138.     43.   2086.     43.
   2108.     43.   2077.     43.   2156.     44.   2132.     43.   2145.     43.
   2109.     43.   2087.     43.   2102.     43.   2094.     43.   2115.     43.
   2068.     43.   2159.     44.   2165.     44.   2035.     42.   2040.     42.
   2099.     43.   2047.     42.   2093.     43.   2103.     43.   2034.     42.
   2075.     43.   2054.     43.   2024.     39.   2038.     39.   2056.     39.
   2025.     39.   1981.     39.   2000.     39.   1990.     39.   1991.     39.
   1996.     39.   1959.     38.   1905.     38.   1999.     39.   1981.     39.
   1988.     39.   1960.     38.   1906.     38.   1872.     38.   1903.     38.
   1918.     38.   1872.     38.   1954.     40.   1927.     40.   1956.     40.
   1945.     40.   1930.     40.   1944.     40.   1935.     40.   1879.     39.
   1929.     40.   1953.     40.   1979.     40.   1962.     40.   1968.     40.
   1942.     40.   1912.     39.   1920.     40.   1912.     39.   1963.     40.
   1916.     40.   1896.     39.   1908.     39.   1876.     39.   1866.     39.
   1831.     39.   1925.     40.   1876.     39.   1968.     40.   1928.     40.
   1968.     40.   1906.     39.   1907.     39.   1908.     39.   1864.     39.
   1959.     40.   1901.     39.   1861.     39.   1892.     39.   1895.     39.
   1991.     40.   1875.     39.   1829.     39.   1833.     39.   1848.     39.
   1857.     39.   1888.     39.   1879.     39.   1837.     39.   1854.     39.
   1945.     40.   1864.     39.   1907.     39.   1840.     39.   1820.     39.
   1809.     38.   1843.     39.   1822.     39.   1868.     39.   1816.     38.
   1783.     38.   1840.     39.   1841.     39.   1846.     39.   1904.     39.
   1840.     39.   1836.     39.   1819.     39.   1829.     39.   1840.     39.
   1849.     39.   1844.     39.   1909.     39.   1877.     39.   1854.     39.
   1875.     39.   1841.     39.   1813.     38.   1800.     38.   1854.     39.
   1783.     38.   1818.     55.   1870.     37.   1804.     36.   1893.     37.
   1884.     37.   1835.     37.   1852.     37.   1935.     38.   1870.     37.
   1883.     37.   1791.     36.   1864.     37.   1840.     37.   1886.     37.
   1863.     37.   1835.     37.   1870.     37.   1865.     37.   1878.     37.
   1886.     37.   1836.     37.   1929.     39.   1962.     39.   1933.     39.
   1914.     39.   1906.     39.   1909.     39.   1912.     39.   1906.     39.
   1943.     39.   1941.     39.   1981.     40.   1933.     39.   2026.     40.
   1988.     40.   1974.     39.   1998.     40.   1929.     39.   1957.     39.
   1961.     39.   1888.     39.   1947.     39.   1980.     39.   1971.     39.
   1924.     39.   1902.     39.   1933.     39.   2020.     40.   1984.     40.
   1928.     39.   1941.     39.   1978.     39.   1997.     40.   1997.     40.
   1963.     39.   1962.     39.   2013.     40.   1948.     39.   1975.     39.
   1978.     39.   1954.     39.   1876.     38.   1938.     39.   1922.     39.
   1924.     39.   1968.     39.   1944.     39.   1918.     39.   1898.     39.
   1923.     39.   1894.     39.   1908.     39.   1873.     38.   1930.     39.
   1964.     39.   1908.     39.   1855.     38.   1921.     39.   1904.     39.
   1849.     38.   1882.     39.   1945.     39.   1910.     39.   1877.     38.
   1842.     38.   1951.     39.   1916.     39.   1918.     39.   1901.     39.
   1907.     39.   1862.     38.   1869.     38.   1929.     39.   1929.     39.
   1903.     39.   1887.     39.   1932.     39.   1904.     39.   1910.     39.
   1860.     38.   1890.     31.   1909.     37.   1971.     38.   1947.     38.
   1907.     37.   1931.     38.   1923.     38.   1907.     37.   1870.     37.
   1914.     37.   1921.     38.   1886.     37.   1862.     37.   1963.     38.
   1991.     38.   1934.     38.   1906.     37.   1914.     37.   1952.     38.
   1951.     38.   1908.     39.   1878.     38.   1966.     39.   1901.     39.
   1914.     39.   1937.     39.   1912.     39.   1954.     39.   1921.     39.
   1908.     39.   1892.     39.   1926.     39.   1882.     39.   1905.     39.
   1894.     39.   1904.     39.   1902.     39.   1961.     39.   1968.     39.
   1905.     39.   1863.     38.   1924.     39.   1927.     39.   1907.     39.
   1901.     39.   1913.     39.   1885.     39.   1829.     38.   1885.     39.
   1905.     39.   1854.     38.   1861.     38.   1842.     38.   1869.     38.
   1891.     39.   1863.     38.   1862.     38.   1867.     38.   1870.     38.
   1838.     38.   1843.     38.   1867.     38.   1857.     38.   1815.     38.
   1834.     38.   1870.     38.   1852.     38.   1821.     38.   1828.     38.
   1851.     38.   1866.     38.   1866.     38.   1824.     38.   1806.     38.
   1800.     38.   1798.     38.   1817.     38.   1783.     38.   1782.     38.
   1840.     38.   1851.     38.   1811.     38.   1777.     37.   1825.     38.
   1808.     38.   1850.     38.   1809.     38.   1820.     38.   1796.     38.
   1824.     38.   1864.     38.   1838.     38.   1848.     38.   1850.     38.
   1831.     38.   1874.     38.   1888.     39.   1905.     39.   1864.     38.
   1839.     38.   1813.     38.   1867.     38.   1881.     38.   1862.     37.
   1842.     37.   1828.     37.   1865.     37.   1880.     38.   1856.     37.
   1869.     38.   1948.     38.   1928.     38.   1910.     38.   1883.     38.
   1887.     38.   1886.     38.   1919.     38.   1935.     38.   1898.     38.
   1956.     38.   1966.     38.   1973.     40.   1925.     40.   1925.     40.
   1993.     40.   1927.     40.   1934.     40.   1913.     39.   1900.     39.
   1945.     40.   1924.     40.   1915.     39.   1915.     39.   1971.     40.
   1895.     39.   1924.     40.   1906.     39.   1910.     39.   1914.     39.
   1944.     40.   1930.     40.   1879.     39.   1906.     39.   1885.     39.
   1959.     40.   1865.     39.   1881.     39.   1882.     39.   1875.     39.
   1824.     39.   1845.     39.   1874.     39.   1871.     39.   1892.     39.
   1894.     39.   1876.     39.   1860.     39.   1906.     39.   1869.     39.
   1910.     39.   1870.     39.   1819.     38.   1816.     38.   1823.     39.
   1801.     38.   1778.     38.   1809.     38.   1893.     39.   1885.     39.
   1825.     39.   1789.     38.   1806.     38.   1836.     39.   1844.     39.
   1825.     39.   1842.     39.   1771.     38.   1781.     38.   1789.     38.
   1774.     38.   1781.     38.   1766.     38.   1853.     39.   1803.     38.
   1838.     39.   1838.     39.   1823.     39.   1833.     39.   1825.     39.
   1815.     38.   1798.     38.   1795.     38.   1866.     39.   1823.     39.
   1855.     39.   1826.     39.   1840.     39.   1831.     39.   1852.     39.
   1818.     38.   1811.     37.   1765.     37.   1816.     37.   1837.     37.
   1845.     37.   1831.     37.   1836.     37.   1842.     37.   1809.     37.
   1819.     37.   1791.     37.   1796.     37.   1850.     37.   1831.     37.
   1799.     37.   1798.     37.   1835.     37.   1838.     37.   1854.     37.
   1793.     37.   1802.     38.   1809.     38.   1818.     38.   1812.     38.
   1887.     39.   1855.     39.   1851.     39.   1805.     38.   1807.     38.
   1804.     38.   1821.     39.   1869.     39.   1833.     39.   1828.     39.
   1853.     39.   1869.     39.   1878.     39.   1894.     39.   1879.     39.
   1813.     38.   1824.     39.   1860.     39.   1864.     39.   1882.     39.
   1918.     40.   1884.     39.   1838.     39.   1835.     39.   1817.     38.
   1807.     38.   1860.     39.   1854.     39.   1839.     39.   1803.     38.
   1819.     39.   1822.     39.   1861.     39.   1839.     39.   1860.     39.
   1877.     39.   1910.     39.   1878.     39.   1853.     39.   1871.     39.
   1891.     39.   1917.     39.   1905.     39.   1926.     40.   1873.     39.
   1874.     39.   1882.     39.   1919.     40.   1935.     40.   1889.     39.
   1838.     39.   1805.     38.   1852.     39.   1932.     40.   1940.     40.
   1947.     40.   1919.     40.   1871.     39.   1877.     39.   1910.     39.
   1918.     39.   1933.     40.   1905.     39.   1861.     39.   1879.     39.
   1851.     39.   1909.     39.   1945.     40.   1945.     40.   1928.     40.
   1926.     40.   1917.     39.   1903.     39.   1908.     39.   1919.     40.
   1919.     40.   1887.     31.   1900.     38.   1938.     38.   1902.     38.
   1926.     38.   1960.     38.   1925.     38.   1926.     38.   1941.     38.
   1919.     38.   1926.     38.   1959.     38.   1902.     38.   1903.     38.
   1925.     38.   1943.     38.   1963.     38.   1929.     38.   1878.     37.
   1885.     37.   1907.     39.   1908.     39.   1921.     39.   1940.     39.
   1918.     39.   1900.     39.   1919.     39.   1934.     39.   1910.     39.
   1903.     39.   1876.     39.   1847.     38.   1889.     39.   1923.     39.
   1927.     39.   1916.     39.   1948.     40.   1959.     40.   1933.     39.
   1924.     39.   1897.     39.   1859.     39.   1871.     39.   1928.     39.
   1979.     40.   1916.     39.   1928.     39.   1913.     39.   1952.     40.
   1951.     40.   1919.     39.   1922.     39.   1975.     40.   1972.     40.
   1938.     39.   1934.     39.   1920.     39.   1947.     40.   1926.     39.
   1920.     39.   1943.     39.   1890.     39.   1890.     39.   1928.     39.
   1967.     40.   1946.     39.   1960.     40.   1958.     40.   1990.     40.
   1943.     39.   1895.     39.   1893.     39.   1895.     39.   1932.     39.
   1930.     39.   1934.     39.   1966.     40.   1957.     40.   1961.     40.
   1997.     40.   1985.     40.   1945.     40.   1931.     39.   1911.     39.
   1935.     39.   1936.     39.   1940.     39.   1957.     40.   1993.     40.
   1925.     39.   1915.     39.   1969.     40.   2010.     40.   1996.     40.
   1970.     40.   2011.     40.   2005.     40.   1993.     40.   1989.     40.
   1966.     40.   2013.     39.   2028.     39.   2030.     40.   2041.     40.
   2035.     40.   2046.     40.   2061.     40.   2039.     40.   2017.     39.
   1992.     39.   2033.     40.   2019.     39.   2107.     40.   2043.     40.
   2052.     40.   2089.     40.   2058.     40.   2065.     40.   2049.     40.
   2125.     40.   2073.     41.   2069.     41.   2036.     41.   2050.     41.
   2066.     41.   2058.     41.   2078.     41.   2118.     42.   2115.     42.
   2110.     42.   2145.     42.   2119.     42.   2132.     42.   2138.     42.
   2174.     42.   2149.     42.   2103.     42.   2108.     42.   2133.     42.
   2084.     41.   2112.     42.   2106.     42.   2095.     42.   2132.     42.
   2129.     42.   2119.     42.   2201.     43.   2248.     43.   2176.     42.
   2168.     42.   2101.     42.   2126.     42.   2141.     42.   2189.     43.
   2238.     43.   2276.     43.   2221.     43.   2212.     43.   2227.     43.
   2238.     43.   2298.     44.   2288.     43.   2275.     43.   2299.     44.
   2289.     43.   2296.     43.   2253.     43.   2254.     43.   2225.     43.
   2273.     43.   2268.     43.   2286.     43.   2302.     44.   2329.     44.
   2280.     43.   2219.     43.   2289.     43.   2378.     44.   2307.     44.
   2265.     43.   2294.     43.   2314.     44.   2301.     44.   2317.     44.
   2336.     44.   2352.     44.   2396.     44.   2387.     44.   2388.     44.
   2340.     44.   2333.     44.   2337.     44.   2320.     44.   2337.     44.
   2402.     44.   2381.     44.   2394.     44.   2437.     45.   2421.     45.
   2472.     45.   2399.     64.   2426.     65.   2497.     66.   2467.     65.
   2406.     64.   2449.     65.   2434.     65.   2446.     65.   2424.     65.
   2439.     65.   2456.     65.   2464.     65.   2460.     65.   2510.     66.
   2485.     65.   2527.     66.   2518.     66.   2492.     65.   2425.     65.
   2450.     65.   2523.     66.   2533.     66.   2522.     66.   2530.     66.
   2572.     66.   2502.     66.   2656.     67.   2695.     68.   2631.     67.
   2648.     67.   2592.     67.   2586.     67.   2631.     67.   2628.     67.
   2627.     67.   2695.     68.   2638.     67.   2597.     67.   2652.     67.
   2672.     68.   2780.     69.   2672.     68.   2654.     67.   2627.     67.
   2736.     68.   2682.     68.   2653.     67.   2698.     68.   2793.     69.
   2723.     68.   2727.     68.   2882.     70.   2757.     69.   2791.     69.
   2839.     69.   2848.     70.   2768.     69.   2786.     69.   2872.     70.
   2837.     69.   2777.     69.   2839.     69.   2858.     70.   2795.     69.
   2781.     69.   2751.     68.   2909.     70.   2841.     70.   2894.     70.
   2839.     70.   2795.     69.   2735.     68.   2893.     70.   2782.     69.
   2881.     70.   2891.     70.   2858.     70.   2799.     69.   2898.     70.
   2862.     70.   2890.     70.   2932.     71.   2942.     71.   2975.     71.
   2924.     70.   2908.     70.   2981.     71.   2983.     71.   3028.     72.
   2992.     71.   2956.     71.   2931.     71.   3073.     72.   3097.     72.
   2956.     71.   3047.     72.   3042.     72.   3118.     73.   2997.     71.
   2904.     70.      0.      0.      0.      0.      0.      0.      0.      0.
