# Supplementary material for: Small-pore hydridic frameworks store densely packed hydrogen
Source: Nat Chem. 2024 Feb 6;16(5):809–16. doi: 10.1038/s41557-024-01443-x (PMC11087247; doi:10.1038/s41557-024-01443-x)
Supplement: Supplementary file 4 — NPD data on Mg(11BD4)2 collected at 100 K, 3 bar of N2 at E9@HMI [file 41557_2024_1443_MOESM4_ESM.dat]

-9.3623 322.153 17.9486
-9.2873 282.885 16.8192
-9.2123 349.674 18.7263
-9.1373 323.602 17.9889
-9.0623 371.577 19.2763
-8.9873 346.096 18.6036
-8.9123 319.407 17.872
-8.8373 382.165 19.549
-8.7623 352.28 18.7691
-8.6873 408.127 20.2021
-8.6123 372.721 19.306
-8.5373 297.314 17.2428
-8.4623 316.569 17.7924
-8.3873 381.083 19.5213
-8.3123 279.554 16.7199
-8.2373 283.964 16.8512
-8.1623 319.008 17.8608
-8.0873 377.981 19.4417
-8.0123 373.205 19.3185
-7.9373 363.348 19.0617
-7.8623 304.492 17.4497
-7.7873 305.81 17.4874
-7.7123 362.629 19.0428
-7.6373 334.066 18.2775
-7.5623 329.398 18.1493
-7.4873 325.73 18.048
-7.4123 380.767 19.5133
-7.3373 376.502 19.4037
-7.2623 357.004 18.8945
-7.1873 336.916 18.3553
-7.1123 356.037 18.8689
-7.0373 349.067 18.6833
-6.9623 326.309 18.064
-6.8873 349.185 18.6865
-6.8123 319.07 17.8625
-6.7373 312.854 17.6877
-6.6623 332.716 18.2405
-6.5873 347.894 18.6519
-6.5123 374.606 19.3547
-6.4373 317.628 17.8221
-6.3623 331.834 18.2163
-6.2873 375.315 19.373
-6.2123 384.253 19.6024
-6.1373 364.118 19.0819
-6.0623 372.832 19.3089
-5.9873 413.5 20.3347
-5.9123 400.593 20.0148
-5.8373 446.893 21.1398
-5.7623 374.199 19.3442
-5.6873 400.982 20.0245
-5.6123 369.589 19.2247
-5.5373 383.312 19.5784
-5.4623 358.125 18.9242
-5.3873 402.941 20.0734
-5.3123 357.967 18.92
-5.2373 415.569 20.3855
-5.1623 344.644 18.5646
-5.0873 377.078 19.4185
-5.0123 370.882 19.2583
-4.9373 387.368 19.6817
-4.8623 362.02 19.0268
-4.7873 356.603 18.8839
-4.7123 390.068 19.7501
-4.6373 373.875 19.3358
-4.5623 392.235 19.8049
-4.4873 397.077 19.9268
-4.4123 397.409 19.9351
-4.3373 405.881 20.1465
-4.2623 422.171 20.5468
-4.1873 419.36 20.4783
-4.1123 385.85 19.6431
-4.0373 417.37 20.4296
-3.9623 459.003 21.4244
-3.8873 418.346 20.4535
-3.8123 428.145 20.6917
-3.7373 429.174 20.7165
-3.6623 469.931 21.6779
-3.5873 405.848 20.1457
-3.5123 420.741 20.512
-3.4373 422.912 20.5648
-3.3623 445.124 21.098
-3.2873 408.541 20.2124
-3.2123 428.275 20.6948
-3.1373 437.086 20.9066
-3.0623 421.337 20.5265
-2.9873 474.253 21.7774
-2.9123 492.931 22.202
-2.8373 486.706 22.0614
-2.7623 475.215 21.7994
-2.6873 523.799 22.8867
-2.6123 490.595 22.1494
-2.5373 480.543 21.9213
-2.4623 514.71 22.6872
-2.3873 516.78 22.7328
-2.3123 514.029 22.6722
-2.2373 547.511 23.399
-2.1623 507.594 22.5299
-2.0873 538.302 23.2013
-2.0123 535.438 23.1395
-1.9373 539.925 23.2363
-1.8623 497.208 22.2982
-1.7873 503.408 22.4368
-1.7123 547.454 23.3977
-1.6373 526.347 22.9423
-1.5623 551.795 23.4903
-1.4873 537.703 23.1884
-1.4123 582.924 24.1438
-1.3373 594.245 24.3771
-1.2623 549.794 23.4477
-1.1873 533.292 23.0931
-1.1123 586.457 24.2169
-1.0373 568.618 23.8457
-0.962304 584.264 24.1716
-0.887304 563.662 23.7416
-0.812304 589.831 24.2864
-0.737304 502.396 22.4142
-0.662304 608.015 24.658
-0.587304 531.571 23.0558
-0.512304 570.77 23.8908
-0.437304 529.749 23.0163
-0.362304 583.644 24.1587
-0.287304 589.724 24.2842
-0.212304 548.017 23.4098
-0.137304 564.599 23.7613
-0.0623045 529.968 23.021
0.0126963 757.589 27.5425
0.0876961 897.312 29.9552
0.162696 658.824 25.6676
0.237696 622.637 24.9527
0.312696 711.369 26.6715
0.387696 644.529 25.3876
0.462696 584.828 24.1832
0.537696 568.419 23.8415
0.612696 667.34 25.8329
0.687696 636.801 25.2349
0.762696 675.781 25.9958
0.837696 742.756 27.2535
0.912696 823.944 28.7044
0.987696 926.304 30.4352
1.0627 923.577 30.3904
1.1377 999.763 31.619
1.2127 1071.74 32.7375
1.2877 1123.69 33.5215
1.3627 1152.51 33.9487
1.4377 1129.5 33.608
1.5127 1120.81 33.4785
1.5877 1155.05 33.9861
1.6627 1164.87 34.1301
1.7377 1143.35 33.8134
1.8127 1203.01 34.6845
1.8877 1201.03 34.6558
1.9627 1228.52 35.0503
2.0377 1340.18 36.6085
2.1127 1435.94 37.8938
2.1877 1551.49 39.3889
2.2627 1704.16 41.2815
2.3377 1852.75 43.0436
2.4127 1933.72 43.9741
2.4877 2018.46 44.9273
2.5627 2118.97 46.0323
2.6377 2362.52 48.6057
2.7127 2489.58 49.8957
2.7877 2683.09 51.7985
2.8627 2770.32 52.6338
2.9377 3027.87 55.0261
3.0127 3129.02 55.9376
3.0877 3370.34 58.0547
3.1627 3529.94 59.4133
3.2377 3619.09 60.1589
3.3127 3720.65 60.9972
3.3877 3922.16 62.6272
3.4627 3934.45 62.7252
3.5377 4031.79 63.4964
3.6127 3919.55 62.6063
3.6877 4031.34 63.4929
3.7627 4126.8 64.2402
3.8377 4132.64 64.2856
3.9127 4085.87 63.9208
3.9877 4047.41 63.6193
4.0627 4128.72 64.2551
4.1377 4228.72 65.0286
4.2127 4225.31 65.0024
4.2877 4280.72 65.4272
4.3627 4196.95 64.7839
4.4377 4154.83 64.4579
4.5127 4239.36 65.1104
4.5877 4141.42 64.3539
4.6627 4035.89 63.5287
4.7377 4159.41 64.4935
4.8127 4125.59 64.2308
4.8877 4040.78 63.5671
4.9627 3964.76 62.9663
5.0377 3984.41 63.1222
5.1127 3839.26 61.9617
5.1877 3867.1 62.186
5.2627 3658 60.4814
5.3377 3624.05 60.2001
5.4127 3524.9 59.3708
5.4877 3381.63 58.1517
5.5627 3306.69 57.5038
5.6377 3181.5 56.4048
5.7127 2994.44 54.7215
5.7877 2911.43 53.9576
5.8627 2765.75 52.5904
5.9377 2571.6 50.7109
6.0127 2394.39 48.9325
6.0877 2247.01 47.4026
6.1627 2115.51 45.9947
6.2377 1978.58 44.4812
6.3127 1747.35 41.8014
6.3877 1642.83 40.5319
6.4627 1523.27 39.0291
6.5377 1405.7 37.4927
6.6127 1381.52 37.1688
6.6877 1260.25 35.5
6.7627 1242.2 35.2448
6.8377 1189.11 34.4835
6.9127 1135.73 33.7006
6.9877 1119.59 33.4603
7.0627 1097.44 33.1276
7.1377 1070.94 32.7253
7.2127 1029.31 32.0829
7.2877 1035.66 32.1817
7.3627 1093.54 33.0686
7.4377 1007.01 31.7334
7.5127 984.637 31.3789
7.5877 1030.94 32.1083
7.6627 1048.91 32.3869
7.7377 969.07 31.1299
7.8127 986.177 31.4035
7.8877 1026.6 32.0406
7.9627 995.544 31.5522
8.0377 941.84 30.6894
8.1127 989.773 31.4607
8.1877 985.565 31.3937
8.2627 1040.21 32.2523
8.3377 1031.53 32.1175
8.4127 1059.96 32.5571
8.4877 1047.85 32.3705
8.5627 1084.13 32.9262
8.6377 1149.31 33.9015
8.7127 1182.99 34.3946
8.7877 1254.2 35.4147
8.8627 1362.43 36.9111
8.9377 1425.04 37.7497
9.0127 1553.46 39.4139
9.0877 1685.5 41.0549
9.1627 1804.54 42.4798
9.2377 1937.27 44.0144
9.3127 2091.16 45.7292
9.3877 2173.31 46.6188
9.4627 2421.25 49.2062
9.5377 2616.9 51.1557
9.6127 2854.13 53.4241
9.6877 3050.91 55.2351
9.7627 3181.64 56.406
9.8377 3482.8 59.0153
9.9127 3720.15 60.993
9.9877 3990.92 63.1737
10.0627 4107.63 64.0908
10.1377 4345.88 65.9233
10.2127 4556.71 67.5034
10.2877 4804.48 69.3144
10.3627 5041.35 71.0025
10.4377 5148.54 71.7533
10.5127 5307.05 72.8495
10.5877 5567.9 74.6183
10.6627 5715.51 75.601
10.7377 5776.36 76.0024
10.8127 5928.26 76.9952
10.8877 5978.78 77.3225
10.9627 5841.61 76.4304
11.0377 5947.4 77.1194
11.1127 6170.65 78.5535
11.1877 6301.52 79.3821
11.2627 6338.42 79.6142
11.3377 6369.69 79.8103
11.4127 6304.01 79.3978
11.4877 6505.06 80.654
11.5627 6560.89 80.9993
11.6377 6659.14 81.6036
11.7127 6775.16 82.3114
11.7877 6648.41 81.5378
11.8627 6562.36 81.0084
11.9377 6663.45 81.6299
12.0127 6698.33 81.8433
12.0877 6751.46 82.1672
12.1627 6681.16 81.7384
12.2377 6549.18 80.927
12.3127 6555.84 80.9681
12.3877 6758.93 82.2127
12.4627 6746.01 82.1341
12.5377 6638.88 81.4793
12.6127 6762.75 82.236
12.6877 6858.93 82.8187
12.7627 6852.24 82.7783
12.8377 6746.66 82.1381
12.9127 6724.9 82.0055
12.9877 6830.43 82.6464
13.0627 6898.72 83.0585
13.1377 6790.06 82.4018
13.2127 6631.91 81.4366
13.2877 6772.68 82.2963
13.3627 6807.81 82.5095
13.4377 7093.44 84.2225
13.5127 6762.89 82.2368
13.5877 6835.26 82.6756
13.6627 6800.66 82.4661
13.7377 6985.13 83.5771
13.8127 6832.38 82.6582
13.8877 7083.3 84.1623
13.9627 6895.2 83.0374
14.0377 6880.43 82.9483
14.1127 6951.09 83.3732
14.1877 6979.33 83.5424
14.2627 7049.29 83.96
14.3377 7072.25 84.0967
14.4127 7215.44 84.9437
14.4877 7005.41 83.6983
14.5627 7258.84 85.1988
14.6377 7206.48 84.891
14.7127 7424.8 86.1673
14.7877 7832 88.4986
14.8627 8137.05 90.2056
14.9377 8184.15 90.4663
15.0127 8456.36 91.9585
15.0877 8751.15 93.5476
15.1627 9259.31 96.2253
15.2377 9788.64 98.9376
15.3127 10821.2 104.025
15.3877 11608.2 107.741
15.4627 12907.7 113.612
15.5377 14379.1 119.913
15.6127 16490.1 128.414
15.6877 17775.5 133.325
15.7627 19054.8 138.039
15.8377 19953.2 141.256
15.9127 19027.2 137.939
15.9877 18620.6 136.457
16.0627 17049.3 130.573
16.1377 14990.4 122.435
16.2127 12866.4 113.43
16.2877 10940.8 104.598
16.3627 9778.85 98.8881
16.4377 8488.06 92.1307
16.5127 7993.12 89.4042
16.5877 7608.66 87.2276
16.6627 7355.77 85.7658
16.7377 7024.34 83.8113
16.8127 7365.73 85.8239
16.8877 7194.34 84.8194
16.9627 7111.42 84.3292
17.0377 6897.55 83.0515
17.1127 7167.09 84.6587
17.1877 7122.66 84.3958
17.2627 7172.7 84.6918
17.3377 7102.92 84.2788
17.4127 7194.78 84.8221
17.4877 7419.23 86.135
17.5627 7520.6 86.7214
17.6377 7739.91 87.9767
17.7127 7942.66 89.1216
17.7877 8218.12 90.6539
17.8627 8412.72 91.7209
17.9377 8771.95 93.6587
18.0127 9381.84 96.8599
18.0877 10020.3 100.102
18.1627 10665.6 103.274
18.2377 10920.9 104.503
18.3127 11546.4 107.454
18.3877 12013.8 109.608
18.4627 11786.4 108.565
18.5377 11798.6 108.621
18.6127 10945.8 104.622
18.6877 10165.6 100.825
18.7627 9205.56 95.9456
18.8377 8447.75 91.9116
18.9127 7887.59 88.8121
18.9877 7325.39 85.5885
19.0627 7051.92 83.9757
19.1377 6594.88 81.2089
19.2127 6525.38 80.7798
19.2877 6427.15 80.1695
19.3627 6451.9 80.3237
19.4377 6665.48 81.6424
19.5127 6742.13 82.1105
19.5877 6411.36 80.071
19.6627 6535.05 80.8397
19.7377 6471.05 80.4428
19.8127 6542.72 80.8871
19.8877 6695.83 81.828
19.9627 6808.35 82.5127
20.0377 6638.09 81.4745
20.1127 6633.02 81.4433
20.1877 6706.41 81.8927
20.2627 6638.92 81.4795
20.3377 6575.54 81.0897
20.4127 6526.09 80.7842
20.4877 6739.41 82.0939
20.5627 6733.79 82.0596
20.6377 6752.5 82.1736
20.7127 6788.83 82.3944
20.7877 6758.13 82.2078
20.8627 6674.89 81.7
20.9377 6700.45 81.8563
21.0127 6720.96 81.9814
21.0877 6637.18 81.4689
21.1627 6692.12 81.8054
21.2377 6649.54 81.5447
21.3127 6652.97 81.5657
21.3877 6770.51 82.2831
21.4627 6743.47 82.1186
21.5377 6763.99 82.2435
21.6127 6740.8 82.1024
21.6877 6809.24 82.5181
21.7627 6656.61 81.588
21.8377 6587.52 81.1636
21.9127 6615.93 81.3384
21.9877 6604.99 81.2711
22.0627 6626.66 81.4043
22.1377 6640.87 81.4916
22.2127 6710.01 81.9147
22.2877 6782.65 82.3569
22.3627 6560.61 80.9976
22.4377 6542.22 80.884
22.5127 6698.19 81.8425
22.5877 6726.68 82.0164
22.6627 6579.36 81.1133
22.7377 6586.69 81.1585
22.8127 6622.17 81.3767
22.8877 6669.15 81.6649
22.9627 6866.66 82.8653
23.0377 6643.67 81.5087
23.1127 6703.44 81.8745
23.1877 6705.02 81.8842
23.2627 6772.75 82.2967
23.3377 6827.91 82.6312
23.4127 7082.43 84.1572
23.4877 7131.35 84.4473
23.5627 7292.67 85.3972
23.6377 7444.47 86.2813
23.7127 7573.28 87.0246
23.7877 7896.66 88.8632
23.8627 8240.66 90.7781
23.9377 8803.54 93.8272
24.0127 9461.22 97.2688
24.0877 10312.6 101.551
24.1627 11524.5 107.352
24.2377 12596.6 112.235
24.3127 13594 116.593
24.3877 14681.7 121.168
24.4627 15130.8 123.007
24.5377 15030.8 122.6
24.6127 14599.7 120.829
24.6877 13453.7 115.99
24.7627 12088.1 109.946
24.8377 10675.5 103.322
24.9127 9417.73 97.045
24.9877 8558.16 92.5103
25.0627 7848.82 88.5936
25.1377 7584.52 87.0891
25.2127 7297.22 85.4238
25.2877 7158.63 84.6087
25.3627 7231.08 85.0358
25.4377 7103.96 84.285
25.5127 7207.89 84.8993
25.5877 7312.26 85.5117
25.6627 7635.92 87.3837
25.7377 7807.24 88.3586
25.8127 8273.37 90.9581
25.8877 8740.27 93.4894
25.9627 9127.88 95.5399
26.0377 9397.06 96.9384
26.1127 9912.47 99.5614
26.1877 10282.2 101.401
26.2627 10234.7 101.167
26.3377 10003 100.015
26.4127 9516.03 97.5501
26.4877 8829.78 93.9669
26.5627 8229.26 90.7153
26.6377 7813.38 88.3933
26.7127 7391.22 85.9722
26.7877 7199.52 84.85
26.8627 7012.38 83.74
26.9377 6892.05 83.0184
27.0127 6941.35 83.3148
27.0877 6719.62 81.9733
27.1627 6729.42 82.0331
27.2377 6641.24 81.4938
27.3127 6636.72 81.466
27.3877 6736.76 82.0778
27.4627 6769.68 82.278
27.5377 6768.31 82.2698
27.6127 6726.25 82.0137
27.6877 6764.72 82.2479
27.7627 6725.08 82.0066
27.8377 6739.08 82.0919
27.9127 6752.18 82.1717
27.9877 6754.83 82.1877
28.0627 6719.06 81.9699
28.1377 6685.05 81.7622
28.2127 6752.31 82.1724
28.2877 6845.63 82.7383
28.3627 6783.27 82.3606
28.4377 6796.17 82.4389
28.5127 6820.74 82.5878
28.5877 6898.71 83.0585
28.6627 6870.82 82.8904
28.7377 7012.64 83.7415
28.8127 7046.67 83.9445
28.8877 7102.32 84.2753
28.9627 7258.54 85.1971
29.0377 7269.73 85.2627
29.1127 7530.72 86.7797
29.1877 7690.21 87.6938
29.2627 7703.56 87.77
29.3377 7884.5 88.7947
29.4127 7984.93 89.3585
29.4877 7979.71 89.3292
29.5627 7858.3 88.647
29.6377 7601.77 87.1881
29.7127 7413.29 86.1004
29.7877 7352.49 85.7467
29.8627 7303.1 85.4582
29.9377 7443.23 86.2742
30.0127 7532.42 86.7895
30.0877 7715.94 87.8404
30.1627 7981.51 89.3393
30.2377 8423.44 91.7793
30.3127 8909.9 94.3923
30.3877 9824.3 99.1176
30.4627 10631.1 103.107
30.5377 11715 108.236
30.6127 12925.9 113.692
30.6877 14143.7 118.927
30.7627 15331.4 123.82
30.8377 16000 126.491
30.9127 16194.6 127.258
30.9877 15762.3 125.548
31.0627 14815.2 121.718
31.1377 13387.7 115.705
31.2127 11701.4 108.173
31.2877 10255.3 101.269
31.3627 9086.25 95.3218
31.4377 8277.62 90.9814
31.5127 7782.73 88.2198
31.5877 7355.22 85.7626
31.6627 7209.79 84.9105
31.7377 7171.58 84.6852
31.8127 7079.23 84.1382
31.8877 7058.67 84.0159
31.9627 7004.68 83.694
32.0377 7019.46 83.7822
32.1127 7050.67 83.9683
32.1877 7157.87 84.6042
32.2627 7000.64 83.6698
32.3377 7169.34 84.6719
32.4127 7060.85 84.0288
32.4877 7042.82 83.9215
32.5627 7029.33 83.8411
32.6377 7017.45 83.7702
32.7127 7106.74 84.3015
32.7877 7116.16 84.3573
32.8627 7233.51 85.05
32.9377 7392.16 85.9777
33.0127 7602.07 87.1898
33.0877 7740.3 87.979
33.1627 8207.03 90.5927
33.2377 8637.21 92.9366
33.3127 9361.93 96.7571
33.3877 10234.6 101.166
33.4627 10827.1 104.053
33.5377 11637.2 107.876
33.6127 12177.6 110.352
33.6877 12185.1 110.386
33.7627 11846.5 108.841
33.8377 11212.2 105.888
33.9127 10386.7 101.915
33.9877 9462.06 97.2731
34.0627 8645.59 92.9817
34.1377 7965.08 89.2473
34.2127 7484.92 86.5154
34.2877 7235.43 85.0613
34.3627 6877.79 82.9324
34.4377 6776.66 82.3204
34.5127 6802.21 82.4755
34.5877 6757.09 82.2015
34.6627 6793.43 82.4223
34.7377 6695.42 81.8256
34.8127 6717.25 81.9588
34.8877 6744.31 82.1237
34.9627 6660.91 81.6144
35.0377 6722.98 81.9938
35.1127 6686.53 81.7712
35.1877 6743.93 82.1214
35.2627 6686.16 81.769
35.3377 6663.19 81.6283
35.4127 6613.12 81.3211
35.4877 6696 81.8291
35.5627 6698.14 81.8422
35.6377 6767.02 82.2619
35.7127 6877.6 82.9313
35.7877 6984.87 83.5755
35.8627 7143.41 84.5187
35.9377 7310.23 85.4999
36.0127 7474.57 86.4556
36.0877 7659.44 87.5182
36.1627 7782.7 88.2196
36.2377 7905.92 88.9152
36.3127 7929.92 89.0501
36.3877 7670.99 87.5842
36.4627 7521.61 86.7272
36.5377 7302.35 85.4538
36.6127 7049.88 83.9636
36.6877 6930.07 83.247
36.7627 6970.54 83.4897
36.8377 6923.59 83.2081
36.9127 6964.9 83.4559
36.9877 7036.66 83.8848
37.0627 7169.63 84.6736
37.1377 7542.15 86.8455
37.2127 7638.48 87.3984
37.2877 8010.26 89.5001
37.3627 8281.02 91.0001
37.4377 8348.33 91.3692
37.5127 8430.28 91.8166
37.5877 8443.82 91.8903
37.6627 8188.09 90.4881
37.7377 7809.72 88.3726
37.8127 7405.89 86.0575
37.8877 7072.1 84.0958
37.9627 6769.57 82.2774
38.0377 6696.17 81.8301
38.1127 6566.56 81.0343
38.1877 6566.38 81.0332
38.2627 6470.32 80.4383
38.3377 6297.63 79.3576
38.4127 6316.52 79.4765
38.4877 6386.44 79.9152
38.5627 6424.22 80.1512
38.6377 6388.76 79.9297
38.7127 6426.98 80.1685
38.7877 6430.98 80.1934
38.8627 6352.01 79.6995
38.9377 6412.73 80.0795
39.0127 6255.02 79.0887
39.0877 6296.31 79.3493
39.1627 6333.1 79.5808
39.2377 6474.4 80.4636
39.3127 6382.12 79.8881
39.3877 6292.87 79.3276
39.4627 6384.43 79.9027
39.5377 6414.49 80.0905
39.6127 6299.26 79.3679
39.6877 6307.52 79.4199
39.7627 6311.98 79.448
39.8377 6371.37 79.8209
39.9127 6424.57 80.1534
39.9877 6327.78 79.5473
40.0627 6439.4 80.2459
40.1377 6448.62 80.3033
40.2127 6591.81 81.19
40.2877 6696.56 81.8325
40.3627 6785.62 82.3749
40.4377 7100.46 84.2642
40.5127 7480.63 86.4906
40.5877 8030.34 89.6121
40.6627 8617.36 92.8297
40.7377 9540.89 97.6775
40.8127 10437.3 102.163
40.8877 11367.6 106.619
40.9627 11857.5 108.892
41.0377 11964.3 109.382
41.1127 11628.4 107.835
41.1877 10850.6 104.166
41.2627 10029.2 100.146
41.3377 9101.67 95.4027
41.4127 8195.94 90.5314
41.4877 7518.95 86.7119
41.5627 7159.84 84.6158
41.6377 6777.81 82.3275
41.7127 6562.61 81.0099
41.7877 6431.69 80.1978
41.8627 6411.74 80.0733
41.9377 6480.32 80.5005
42.0127 6538.58 80.8615
42.0877 6636.65 81.4657
42.1627 6441.94 80.2617
42.2377 6458 80.3617
42.3127 6430.58 80.1909
42.3877 6363.37 79.7708
42.4627 6292.13 79.323
42.5377 6347.36 79.6703
42.6127 6341.38 79.6328
42.6877 6316.59 79.477
42.7627 6295.95 79.347
42.8377 6329.83 79.5602
42.9127 6353.55 79.7091
42.9877 6328.38 79.5511
43.0627 6346.24 79.6633
43.1377 6385.01 79.9063
43.2127 6315.66 79.4711
43.2877 6281.18 79.2539
43.3627 6305.25 79.4056
43.4377 6316.4 79.4758
43.5127 6261.65 79.1306
43.5877 6246.77 79.0365
43.6627 6349.92 79.6864
43.7377 6316.9 79.4789
43.8127 6336.92 79.6048
43.8877 6450.89 80.3175
43.9627 6361.96 79.7619
44.0377 6451.41 80.3207
44.1127 6466.06 80.4118
44.1877 6585.7 81.1523
44.2627 6671.79 81.681
44.3377 7019.75 83.7839
44.4127 7451.24 86.3206
44.4877 8228.62 90.7117
44.5627 8885.79 94.2644
44.6377 10066.8 100.334
44.7127 11597.2 107.69
44.7877 13822.6 117.57
44.8627 16104.2 126.902
44.9377 17602 132.673
45.0127 18086.2 134.485
45.0877 18411.5 135.689
45.1627 18987 137.793
45.2377 19194.4 138.544
45.3127 18878 137.397
45.3877 17680.1 132.967
45.4627 15920.1 126.175
45.5377 14060.1 118.575
45.6127 11914.1 109.152
45.6877 10449.6 102.223
45.7627 8994.81 94.841
45.8377 8040.29 89.6677
45.9127 7543.62 86.854
45.9877 7111.92 84.3322
46.0627 7035.82 83.8798
46.1377 6939.94 83.3063
46.2127 6897.65 83.0521
46.2877 6829.44 82.6404
46.3627 6810.84 82.5278
46.4377 6752.53 82.1738
46.5127 6716.24 81.9527
46.5877 6627.18 81.4075
46.6627 6556.86 80.9744
46.7377 6455.18 80.3441
46.8127 6482.03 80.5111
46.8877 6478.91 80.4917
46.9627 6567.66 81.0411
47.0377 6502.64 80.639
47.1127 6538.73 80.8624
47.1877 6592.52 81.1944
47.2627 6603.19 81.26
47.3377 6622.57 81.3792
47.4127 6544.33 80.897
47.4877 6586.76 81.1588
47.5627 6540.38 80.8726
47.6377 6349.24 79.6821
47.7127 6372.23 79.8262
47.7877 6329.68 79.5593
47.8627 6410.99 80.0687
47.9377 6408.85 80.0553
48.0127 6346.22 79.6632
48.0877 6380.93 79.8807
48.1627 6370.18 79.8134
48.2377 6265.89 79.1573
48.3127 6235.68 78.9663
48.3877 6344.06 79.6496
48.4627 6338.02 79.6117
48.5377 6441.82 80.261
48.6127 6444.14 80.2754
48.6877 6423.26 80.1452
48.7627 6451.52 80.3214
48.8377 6530.83 80.8136
48.9127 6719.06 81.9699
48.9877 6986.27 83.5839
49.0627 7390.02 85.9653
49.1377 7654.31 87.4889
49.2127 8015.36 89.5286
49.2877 8360.98 91.4384
49.3627 8531.98 92.3687
49.4377 8505.06 92.2229
49.5127 8510.76 92.2538
49.5877 8165.52 90.3633
49.6627 7844.3 88.5681
49.7377 7409.31 86.0773
49.8127 6962.96 83.4443
49.8877 6704.57 81.8814
49.9627 6538.43 80.8606
50.0377 6455.44 80.3457
50.1127 6429.7 80.1854
50.1877 6560.74 80.9984
50.2627 6585.03 81.1482
50.3377 6746.49 82.137
50.4127 6559.91 80.9933
50.4877 6582.56 81.133
50.5627 6552.14 80.9453
50.6377 6564.94 81.0243
50.7127 6586.07 81.1546
50.7877 6505.27 80.6553
50.8627 6455.27 80.3447
50.9377 6407.12 80.0445
51.0127 6343.82 79.6481
51.0877 6249.86 79.0561
51.1627 6263.58 79.1428
51.2377 6345.24 79.657
51.3127 6320.94 79.5043
51.3877 6409.69 80.0606
51.4627 6583.48 81.1387
51.5377 6458.47 80.3646
51.6127 6610.58 81.3055
51.6877 6611.32 81.3101
51.7627 6869.12 82.8801
51.8377 7258.65 85.1977
51.9127 8104.76 90.0264
51.9877 9404.24 96.9754
52.0627 11917 109.165
52.1377 16082.2 126.816
52.2127 21484.5 146.576
52.2877 27282.7 165.175
52.3627 31968.8 178.798
52.4377 34752.7 186.421
52.5127 35569.9 188.6
52.5877 35755.1 189.09
52.6627 35660.5 188.84
52.7377 34677.9 186.22
52.8127 30615.3 174.972
52.8877 24272.3 155.796
52.9627 17988.4 134.121
53.0377 13232.2 115.031
53.1127 10075.4 100.376
53.1877 8478.3 92.0777
53.2627 7489.29 86.5407
53.3377 6832.81 82.6608
53.4127 6627.73 81.4109
53.4877 6699.96 81.8533
53.5627 6701.32 81.8616
53.6377 6427.83 80.1737
53.7127 6442.27 80.2638
53.7877 6485.65 80.5335
53.8627 6295.78 79.346
53.9377 6234.81 78.9608
54.0127 6310.12 79.4363
54.0877 6341.53 79.6337
54.1627 6336.19 79.6002
54.2377 6363.68 79.7727
54.3127 6293.21 79.3298
54.3877 6130.44 78.2971
54.4627 6185.14 78.6456
54.5377 6190.6 78.6804
54.6127 6187.96 78.6636
54.6877 6196.13 78.7155
54.7627 6205.85 78.7772
54.8377 6204.62 78.7694
54.9127 6393.54 79.9596
54.9877 6368.65 79.8038
55.0627 6335.73 79.5973
55.1377 6265.64 79.1558
55.2127 6216.5 78.8448
55.2877 6298.79 79.3649
55.3627 6284.74 79.2764
55.4377 6135.35 78.3285
55.5127 6174.83 78.5801
55.5877 6126.86 78.2743
55.6627 6199.85 78.7391
55.7377 6299.4 79.3687
55.8127 6379.81 79.8737
55.8877 6418.55 80.1158
55.9627 6376.7 79.8542
56.0377 6470.7 80.4407
56.1127 6331.71 79.5721
56.1877 6156.81 78.4654
56.2627 6194.09 78.7025
56.3377 6186.16 78.6521
56.4127 6236.27 78.9701
56.4877 6128.85 78.287
56.5627 6157.85 78.472
56.6377 6066.92 77.8904
56.7127 6162.69 78.5028
56.7877 6184.65 78.6425
56.8627 6290.04 79.3098
56.9377 6193.66 78.6998
57.0127 6267.26 79.1661
57.0877 6356.35 79.7267
57.1627 6068.32 77.8995
57.2377 6124.03 78.2562
57.3127 6168.93 78.5425
57.3877 6195.16 78.7094
57.4627 6177.5 78.5971
57.5377 6262.84 79.1381
57.6127 6350.69 79.6912
57.6877 6340.78 79.629
57.7627 6385.51 79.9094
57.8377 6493.61 80.5829
57.9127 6432.9 80.2054
57.9877 6370.98 79.8184
58.0627 6301.72 79.3834
58.1377 6347.16 79.6691
58.2127 6476.28 80.4754
58.2877 6609.1 81.2964
58.3627 6955.03 83.3968
58.4377 7065.04 84.0538
58.5127 7286.71 85.3623
58.5877 7446.56 86.2934
58.6627 7454.94 86.342
58.7377 7452.91 86.3302
58.8127 7073.11 84.1018
58.8877 6954.7 83.3948
58.9627 6725.58 82.0097
59.0377 6612.47 81.3171
59.1127 6417.87 80.1116
59.1877 6217.57 78.8516
59.2627 6220.6 78.8708
59.3377 6112.27 78.181
59.4127 6122.78 78.2482
59.4877 6169.62 78.547
59.5627 6172.39 78.5645
59.6377 5984.27 77.358
59.7127 6063.07 77.8657
59.7877 5964.28 77.2287
59.8627 6155.6 78.4576
59.9377 6301.25 79.3804
60.0127 6490.02 80.5607
60.0877 6776.13 82.3172
60.1627 7147.5 84.5429
60.2377 7375.02 85.878
60.3127 7491.98 86.5562
60.3877 7371.33 85.8564
60.4627 7416.7 86.1203
60.5377 7160.63 84.6205
60.6127 7015.32 83.7575
60.6877 6782.47 82.3558
60.7627 6545.62 80.905
60.8377 6320.81 79.5035
60.9127 6313.16 79.4554
60.9877 6264 79.1454
61.0627 6100.59 78.1062
61.1377 6056.06 77.8207
61.2127 5984.09 77.3569
61.2877 6160.8 78.4907
61.3627 6084.04 78.0002
61.4377 5962.53 77.2174
61.5127 6011.22 77.532
61.5877 5982.01 77.3435
61.6627 6159.86 78.4848
61.7377 6133.7 78.3179
61.8127 6184.74 78.6431
61.8877 6209.33 78.7993
61.9627 6102.03 78.1155
62.0377 6178.73 78.6049
62.1127 6143.35 78.3796
62.1877 6113.54 78.1891
62.2627 6247.88 79.0436
62.3377 6448.15 80.3004
62.4127 6654.6 81.5758
62.4877 7124.08 84.4042
62.5627 7503.06 86.6202
62.6377 8018.09 89.5438
62.7127 8632.43 92.9109
62.7877 9435.1 97.1344
62.8627 9967.64 99.838
62.9377 9975.91 99.8795
63.0127 9649.03 98.2295
63.0877 9178.54 95.8047
63.1627 8506.43 92.2303
63.2377 7837.49 88.5296
63.3127 7368.93 85.8425
63.3877 7184.01 84.7585
63.4627 6774.24 82.3058
63.5377 6688.27 81.7818
63.6127 6460.1 80.3748
63.6877 6332.85 79.5792
63.7627 6287.7 79.295
63.8377 6190.65 78.6807
63.9127 6275.13 79.2157
63.9877 6204.31 78.7674
64.0627 6280.48 79.2495
64.1377 6195.91 78.7141
64.2127 6116.09 78.2054
64.2877 6101.44 78.1117
64.3627 5983.53 77.3533
64.4377 6127.84 78.2805
64.5127 6144.39 78.3862
64.5877 6257.87 79.1067
64.6627 6230.98 78.9366
64.7377 6229.86 78.9294
64.8127 6265.51 79.155
64.8877 6249.86 79.056
64.9627 6339.83 79.623
65.0377 6354.24 79.7135
65.1127 6644.62 81.5145
65.1877 7015.93 83.7611
65.2627 7147.27 84.5415
65.3377 7313.3 85.5178
65.4127 7404.15 86.0474
65.4877 7248.95 85.1408
65.5627 7118.91 84.3736
65.6377 6926.09 83.2231
65.7127 6775.64 82.3142
65.7877 6619.63 81.3611
65.8627 6628.57 81.416
65.9377 6496.45 80.6005
66.0127 6424.63 80.1538
66.0877 6287.99 79.2968
66.1627 6317.11 79.4803
66.2377 6253.15 79.0768
66.3127 6525.39 80.7799
66.3877 6572.99 81.074
66.4627 6962.71 83.4428
66.5377 7195.97 84.8291
66.6127 7646.22 87.4426
66.6877 8311.43 91.167
66.7627 9121.34 95.5057
66.8377 10079.5 100.397
66.9127 11144.6 105.568
66.9877 11667.3 108.015
67.0627 11789.2 108.578
67.1377 11243 106.033
67.2127 10474 102.343
67.2877 9658.37 98.277
67.3627 8909.8 94.3917
67.4377 8421.29 91.7676
67.5127 8155.7 90.3089
67.5877 8093.69 89.9649
67.6627 8044.31 89.6901
67.7377 7997.27 89.4275
67.8127 8074.58 89.8587
67.8877 7898.91 88.8758
67.9627 7774.83 88.175
68.0377 7538.6 86.8251
68.1127 7240.08 85.0887
68.1877 6985.32 83.5782
68.2627 6648.56 81.5387
68.3377 6518.47 80.7371
68.4127 6452.63 80.3283
68.4877 6296.94 79.3533
68.5627 6298.92 79.3657
68.6377 6482.2 80.5121
68.7127 6434.34 80.2143
68.7877 6269.08 79.1775
68.8627 6308.26 79.4246
68.9377 6170.57 78.553
69.0127 6207.32 78.7865
69.0877 6087.55 78.0228
69.1627 6086.01 78.0129
69.2377 6157.54 78.47
69.3127 6095.16 78.0715
69.3877 6104.18 78.1293
69.4627 6108.56 78.1573
69.5377 6069.31 77.9058
69.6127 5978.45 77.3204
69.6877 5936.39 77.048
69.7627 6036.08 77.6922
69.8377 6084.59 78.0038
69.9127 6182.61 78.6296
69.9877 6260.61 79.124
70.0627 6375.21 79.8449
70.1377 6452.92 80.33
70.2127 6411.36 80.0709
70.2877 6564.6 81.0222
70.3627 6432.43 80.2024
70.4377 6314.78 79.4656
70.5127 6250.55 79.0604
70.5877 6438.99 80.2433
70.6627 6257.59 79.1049
70.7377 6073.46 77.9324
70.8127 6149.13 78.4164
70.8877 6156.07 78.4606
70.9627 6306.09 79.4109
71.0377 6331.16 79.5686
71.1127 6288.65 79.301
71.1877 6353.11 79.7064
71.2627 6101.34 78.1111
71.3377 6125.04 78.2626
71.4127 6240.04 78.9939
71.4877 6118.99 78.224
71.5627 6115.25 78.2001
71.6377 6258.03 79.1077
71.7127 6207.1 78.7851
71.7877 6395.69 79.973
71.8627 6468.66 80.428
71.9377 6222.55 78.8831
72.0127 6155.6 78.4577
72.0877 6101.43 78.1116
72.1627 6016.69 77.5673
72.2377 6057.07 77.8272
72.3127 6086.35 78.015
72.3877 5940.93 77.0774
72.4627 5922.83 76.9599
72.5377 5787.73 76.0771
72.6127 5881.68 76.6921
72.6877 5983.42 77.3526
72.7627 5972.18 77.2799
72.8377 6134.04 78.3201
72.9127 6286.54 79.2877
72.9877 6310.79 79.4405
73.0627 6481.3 80.5065
73.1377 6760.33 82.2212
73.2127 7020.62 83.7891
73.2877 7359.72 85.7888
73.3627 7577.79 87.0505
73.4377 7514.69 86.6873
73.5127 7272.93 85.2815
73.5877 7027.11 83.8279
73.6627 6688.9 81.7857
73.7377 6529.54 80.8056
73.8127 6244.54 79.0224
73.8877 6140.89 78.3638
73.9627 5995.03 77.4276
74.0377 6126.19 78.27
74.1127 6150.24 78.4234
74.1877 5964.39 77.2295
74.2627 5941.45 77.0808
74.3377 5990.27 77.3968
74.4127 5885.5 76.717
74.4877 5892.82 76.7647
74.5627 5970.1 77.2664
74.6377 6014.95 77.5561
74.7127 6020 77.5886
74.7877 6068.15 77.8983
74.8627 6125.03 78.2626
74.9377 6147.96 78.4089
75.0127 6210.23 78.805
75.0877 6432.87 80.2052
75.1627 6394.08 79.963
75.2377 6420.31 80.1268
75.3127 6538.7 80.8622
75.3877 6673.55 81.6918
75.4627 6998.69 83.6582
75.5377 7252.93 85.1641
75.6127 7651.06 87.4703
75.6877 7897.91 88.8702
75.7627 7911.56 88.947
75.8377 7688.42 87.6836
75.9127 7265.33 85.2369
75.9877 7013.6 83.7472
76.0627 6831.81 82.6548
76.1377 6749.4 82.1547
76.2127 6726.78 82.017
76.2877 6859.04 82.8193
76.3627 6762.13 82.2322
76.4377 6798.75 82.4546
76.5127 6821.19 82.5905
76.5877 6719.31 81.9714
76.6627 6616.19 81.34
76.7377 6457.8 80.3604
76.8127 6424.67 80.154
76.8877 6468.98 80.43
76.9627 6506.4 80.6623
77.0377 6592.37 81.1934
77.1127 7118.95 84.3739
77.1877 8210 90.6091
77.2627 10165.6 100.824
77.3377 14576.8 120.735
77.4127 21253.3 145.785
77.4877 28154.6 167.793
77.5627 32441.5 180.115
77.6377 34039 184.497
77.7127 34699.8 186.279
77.7877 33283.8 182.438
77.8627 28992.1 170.271
77.9377 23430.2 153.069
78.0127 17487.3 132.24
78.0877 12693.4 112.665
78.1627 9705.31 98.5156
78.2377 8088.33 89.9351
78.3127 7264.45 85.2317
78.3877 6827.07 82.6261
78.4627 6550.67 80.9362
78.5377 6373.59 79.8348
78.6127 6165.68 78.5218
78.6877 6254.72 79.0868
78.7627 6225.75 78.9035
78.8377 6089 78.032
78.9127 6145.13 78.3909
78.9877 6132.2 78.3084
79.0627 6203.44 78.7619
79.1377 6505.72 80.658
79.2127 6872.85 82.9026
79.2877 7248.39 85.1375
79.3627 7497.64 86.5889
79.4377 7678.25 87.6256
79.5127 7737.37 87.9623
79.5877 7628.8 87.343
79.6627 7521.93 86.7291
79.7377 7244.88 85.1169
79.8127 6965.84 83.4616
79.8877 6599.97 81.2402
79.9627 6536.23 80.847
80.0377 6172.07 78.5625
80.1127 6086.84 78.0182
80.1877 6057.57 77.8304
80.2627 5985.36 77.3651
80.3377 5962.86 77.2195
80.4127 5846.63 76.4633
80.4877 5794.81 76.1237
80.5627 5719.08 75.6246
80.6377 5662.95 75.2526
80.7127 5627.53 75.0168
80.7877 5728.46 75.6866
80.8627 5642.35 75.1156
80.9377 5539 74.4244
81.0127 5726.2 75.6716
81.0877 5589.95 74.766
81.1627 5592.69 74.7843
81.2377 5640.4 75.1026
81.3127 5542.63 74.4488
81.3877 5631.3 75.042
81.4627 5680.25 75.3675
81.5377 5764.98 75.9274
81.6127 5678.81 75.3579
81.6877 5633.12 75.0541
81.7627 5663.87 75.2587
81.8377 5698.88 75.491
81.9127 5827.02 76.3349
81.9877 5871.65 76.6267
82.0627 6071.81 77.9219
82.1377 6193.14 78.6965
82.2127 6254.38 79.0846
82.2877 6468.41 80.4264
82.3627 6627.2 81.4076
82.4377 6858.97 82.8189
82.5127 7057.25 84.0074
82.5877 7058.25 84.0134
82.6627 6948.68 83.3588
82.7377 6771.15 82.287
82.8127 6569.06 81.0497
82.8877 6364.84 79.78
82.9627 6218.32 78.8563
83.0377 6041.12 77.7246
83.1127 5958.54 77.1916
83.1877 6053.42 77.8037
83.2627 6064.07 77.8722
83.3377 5962.97 77.2202
83.4127 5732.58 75.7138
83.4877 5736.79 75.7416
83.5627 5654.33 75.1953
83.6377 5671.9 75.312
83.7127 5713.42 75.5872
83.7877 5756.23 75.8698
83.8627 5773.2 75.9815
83.9377 5817.61 76.2733
84.0127 5765.12 75.9284
84.0877 5704.55 75.5285
84.1627 5564.95 74.5986
84.2377 5696.17 75.473
84.3127 5620.33 74.9688
84.3877 5622.84 74.9856
84.4627 5775.5 75.9967
84.5377 5805.51 76.1939
84.6127 5725.99 75.6703
84.6877 5720.27 75.6325
84.7627 5702.72 75.5164
84.8377 5589.12 74.7604
84.9127 5709.6 75.5619
84.9877 5811.79 76.2351
85.0627 5828.9 76.3472
85.1377 5828.92 76.3474
85.2127 5771.52 75.9705
85.2877 5876.99 76.6615
85.3627 6008.12 77.5121
85.4377 5921.59 76.9518
85.5127 5904.59 76.8413
85.5877 6062.95 77.8649
85.6627 5997.63 77.4443
85.7377 6041.95 77.73
85.8127 5920 76.9415
85.8877 6129.48 78.291
85.9627 6130.41 78.2969
86.0377 6145.2 78.3913
86.1127 6456.61 80.3531
86.1877 6529.22 80.8036
86.2627 6604.86 81.2703
86.3377 6638.12 81.4746
86.4127 6582.91 81.1351
86.4877 6417.55 80.1096
86.5627 6224.9 78.8981
86.6377 6152.41 78.4373
86.7127 5974.99 77.298
86.7877 6021.75 77.5999
86.8627 5945.1 77.1045
86.9377 5859.27 76.5459
87.0127 5784.25 76.0542
87.0877 5879.95 76.6808
87.1627 5717.89 75.6167
87.2377 5821.89 76.3013
87.3127 5683.31 75.3877
87.3877 5689.75 75.4304
87.4627 5714.13 75.5919
87.5377 5720.53 75.6342
87.6127 5699.12 75.4925
87.6877 5693.67 75.4564
87.7627 5690.95 75.4384
87.8377 5785.48 76.0623
87.9127 5803.77 76.1825
87.9877 5900.17 76.8126
88.0627 5949.08 77.1303
88.1377 5951.03 77.1429
88.2127 5989.19 77.3898
88.2877 6152.37 78.437
88.3627 6408.87 80.0554
88.4377 6517.78 80.7328
88.5127 6642.28 81.5002
88.5877 6386.2 79.9137
88.6627 6274.37 79.2109
88.7377 6362.7 79.7665
88.8127 6111.58 78.1766
88.8877 5984.71 77.3609
88.9627 5905.42 76.8467
89.0377 5934.24 77.034
89.1127 5700.4 75.501
89.1877 5755.34 75.864
89.2627 5693.2 75.4533
89.3377 5545.06 74.4651
89.4127 5646.55 75.1436
89.4877 5611.04 74.9069
89.5627 5631.44 75.0429
89.6377 5787.46 76.0753
89.7127 5833.01 76.3742
89.7877 5939.45 77.0678
89.8627 5886.69 76.7248
89.9377 5963.06 77.2209
90.0127 5978.07 77.318
90.0877 5833.9 76.3799
90.1627 5900.72 76.8161
90.2377 5905.99 76.8504
90.3127 5801.82 76.1697
90.3877 5703.45 75.5212
90.4627 5637.83 75.0855
90.5377 5522.56 74.3139
90.6127 5535.02 74.3977
90.6877 5601.42 74.8426
90.7627 5700.91 75.5044
90.8377 5498.13 74.1494
90.9127 5536.34 74.4066
90.9877 5535.75 74.4027
91.0627 5506.64 74.2068
91.1377 5572.87 74.6517
91.2127 5584.44 74.7291
91.2877 5601.33 74.842
91.3627 5766.56 75.9379
91.4377 5652.3 75.1818
91.5127 5592.81 74.7851
91.5877 5546.81 74.4769
91.6627 5449.93 73.8236
91.7377 5573.64 74.6568
91.8127 5536.94 74.4106
91.8877 5632.51 75.0501
91.9627 5587.46 74.7493
92.0377 5511.68 74.2407
92.1127 5557.16 74.5463
92.1877 5584.51 74.7296
92.2627 5519.02 74.2901
92.3377 5564.43 74.5951
92.4127 5675.82 75.3381
92.4877 5689.62 75.4296
92.5627 5632.69 75.0512
92.6377 5555.01 74.5319
92.7127 5571.73 74.6441
92.7877 5549.12 74.4924
92.8627 5548.7 74.4896
92.9377 5614.53 74.9301
93.0127 5592.21 74.7811
93.0877 5683.46 75.3887
93.1627 5714.33 75.5932
93.2377 5741.37 75.7718
93.3127 5821.75 76.3004
93.3877 6022.64 77.6057
93.4627 6032.19 77.6672
93.5377 6062.53 77.8622
93.6127 6167.83 78.5355
93.6877 6321.3 79.5066
93.7627 6478.83 80.4912
93.8377 6384.83 79.9051
93.9127 6385.12 79.907
93.9877 6659.69 81.6069
94.0627 6618.79 81.3559
94.1377 7035.28 83.8766
94.2127 7985.23 89.3601
94.2877 10343 101.701
94.3627 15108.7 122.918
94.4377 23568 153.519
94.5127 32316.4 179.768
94.5877 39708 199.269
94.6627 45806.6 214.025
94.7377 49259.7 221.945
94.8127 50457.4 224.627
94.8877 46655.4 215.999
94.9627 38342.9 195.813
95.0377 28481 168.763
95.1127 19822.6 140.793
95.1877 13809.8 117.515
95.2627 10501.5 102.477
95.3377 8713.46 93.3459
95.4127 7999.93 89.4423
95.4877 7501.76 86.6127
95.5627 6997.31 83.6499
95.6377 6689.08 81.7868
95.7127 6502.61 80.6388
95.7877 6423 80.1436
95.8627 6384.14 79.9008
95.9377 6304.32 79.3998
96.0127 6412 80.075
96.0877 6234.81 78.9608
96.1627 6174.5 78.578
96.2377 5928.65 76.9977
96.3127 5735.91 75.7358
96.3877 5582.32 74.7149
96.4627 5520.92 74.3029
96.5377 5632.49 75.0499
96.6127 5673.33 75.3215
96.6877 5565.53 74.6025
96.7627 5645.66 75.1376
96.8377 5659.5 75.2297
96.9127 5482.94 74.0469
96.9877 5421.76 73.6326
97.0627 5433.23 73.7105
97.1377 5481.44 74.0367
97.2127 5611.07 74.9071
97.2877 5563.15 74.5865
97.3627 5548.03 74.4851
97.4377 5677.6 75.3499
97.5127 5620.87 74.9725
97.5877 5585.79 74.7381
97.6627 5649.45 75.1628
97.7377 5661.34 75.2419
97.8127 5561.39 74.5747
97.8877 5501.68 74.1733
97.9627 5588.99 74.7596
98.0377 5627.26 75.0151
98.1127 5572.42 74.6486
98.1877 5599.52 74.8299
98.2627 5674.95 75.3323
98.3377 5764.57 75.9248
98.4127 5613.9 74.926
98.4877 5612.21 74.9146
98.5627 5434.73 73.7206
98.6377 5583.63 74.7237
98.7127 5621.26 74.9751
98.7877 5664.53 75.2631
98.8627 5739.18 75.7573
98.9377 5855.78 76.523
99.0127 5778.53 76.0167
99.0877 5753.35 75.8508
99.1627 5762.81 75.9132
99.2377 5773.32 75.9824
99.3127 5730.2 75.6981
99.3877 5869.77 76.6144
99.4627 6047.04 77.7627
99.5377 6133.55 78.317
99.6127 6106.75 78.1457
99.6877 6100.66 78.1067
99.7627 6339.43 79.6206
99.8377 6296.73 79.352
99.9127 6343.6 79.6467
99.9877 6390.48 79.9404
100.063 6840.63 82.7081
100.138 7229.79 85.0282
100.213 7969.74 89.2734
100.288 8764.51 93.619
100.363 9094.56 95.3654
100.438 9176.42 95.7937
100.513 9219.5 96.0182
100.588 9125.29 95.5264
100.663 8695.87 93.2517
100.738 8006.66 89.48
100.813 7335.58 85.648
100.888 6734.64 82.0649
100.963 6468.15 80.4248
101.038 6184.32 78.6405
101.113 6011.31 77.5327
101.188 6004.26 77.4872
101.263 5894.64 76.7766
101.338 5806.98 76.2035
101.413 5728.09 75.6841
101.488 5785.14 76.0601
101.563 5703.64 75.5225
101.638 5762.28 75.9097
101.713 5821.55 76.2991
101.788 5930.34 77.0087
101.863 6034.88 77.6845
101.938 6038.42 77.7073
102.013 6033.24 77.6739
102.088 5944.27 77.0991
102.163 5985.17 77.3639
102.238 6093.59 78.0615
102.313 6106.92 78.1468
102.388 5907.74 76.8618
102.463 5753.09 75.8491
102.538 5721.52 75.6407
102.613 5631.2 75.0413
102.688 5521.22 74.3049
102.763 5444.06 73.7839
102.838 5483.91 74.0535
102.913 5491.16 74.1024
102.988 5467.87 73.9451
103.063 5461.23 73.9001
103.138 5483.29 74.0492
103.213 5545.39 74.4674
103.288 5461.07 73.899
103.363 5501.5 74.1721
103.438 5502.63 74.1797
103.513 5560.09 74.566
103.588 5426.08 73.662
103.663 5498.63 74.1528
103.738 5447.54 73.8074
103.813 5419.26 73.6156
103.888 5464.3 73.9209
103.963 5459.22 73.8865
104.038 5469.35 73.955
104.113 5493.35 74.1171
104.188 5490.5 74.0979
104.263 5614.91 74.9327
104.338 5587.45 74.7492
104.413 5534.94 74.3972
104.488 5454.56 73.855
104.563 5550.17 74.4995
104.638 5643.77 75.125
104.713 5759.08 75.8886
104.788 5731.77 75.7085
104.863 5823.47 76.3117
104.938 5899.19 76.8062
105.013 5992.41 77.4106
105.088 6042.54 77.7338
105.163 6030.02 77.6532
105.238 6014.68 77.5543
105.313 6076.88 77.9544
105.388 5878.09 76.6687
105.463 5893.99 76.7723
105.538 5775.99 76
105.613 5714.8 75.5963
105.688 5587.98 74.7528
105.763 5571.59 74.6431
105.838 5515.33 74.2653
105.913 5512.15 74.2439
105.988 5559.35 74.561
106.063 5635.77 75.0718
106.138 5479.84 74.026
106.213 5589.86 74.7653
106.288 5603.28 74.8551
106.363 5752.1 75.8426
106.438 5705.72 75.5362
106.513 5830.92 76.3605
106.588 5846.36 76.4615
106.663 5879.93 76.6807
106.738 6013.6 77.5474
106.813 5925.94 76.9801
106.888 5846.1 76.4598
106.963 5885.94 76.7199
107.038 5892.7 76.7639
107.113 5791.9 76.1045
107.188 5948.09 77.1238
107.263 5910.41 76.8792
107.338 5889.52 76.7432
107.413 5875.63 76.6527
107.488 5987.73 77.3804
107.563 5996.8 77.439
107.638 5927.71 76.9916
107.713 5855.87 76.5237
107.788 5738.95 75.7559
107.863 5658.89 75.2256
107.938 5665.86 75.2719
108.013 5664.39 75.2622
108.088 5436.36 73.7317
108.163 5457.81 73.877
108.238 5553.24 74.5201
108.313 5455.54 73.8616
108.388 5525.22 74.3318
108.463 5578.59 74.6899
108.538 5516.35 74.2721
108.613 5463.52 73.9156
108.688 5444.06 73.7839
108.763 5504.23 74.1905
108.838 5513.62 74.2537
108.913 5600.5 74.8365
108.988 5462.42 73.9082
109.063 5518.72 74.2881
109.138 5503.03 74.1824
109.213 5667.92 75.2856
109.288 5665.43 75.2691
109.363 5744.98 75.7956
109.438 5836.52 76.3971
109.513 5989.84 77.394
109.588 6110.98 78.1727
109.663 6049.02 77.7754
109.738 6112.28 78.1811
109.813 6438.82 80.2422
109.888 6460.96 80.3801
109.963 6274.17 79.2097
110.038 6164.75 78.516
110.113 6200.08 78.7406
110.188 5998.12 77.4475
110.263 5883.32 76.7028
110.338 5738.16 75.7506
110.413 5837.78 76.4054
110.488 5708.06 75.5517
110.563 5646.66 75.1443
110.638 5807.47 76.2068
110.713 5610.15 74.901
110.788 5667.14 75.2804
110.863 5568.84 74.6247
110.938 5624.37 74.9958
111.013 5525.22 74.3318
111.088 5713.88 75.5902
111.163 5631.65 75.0443
111.238 5518.87 74.2891
111.313 5509.02 74.2228
111.388 5498.41 74.1513
111.463 5547.39 74.4808
111.538 5662.55 75.2499
111.613 5634 75.06
111.688 5616.01 74.9401
111.763 5490.7 74.0992
111.838 5563.78 74.5907
111.913 5467.11 73.9399
111.988 5629.03 75.0269
112.063 5465.44 73.9286
112.138 5482.18 74.0418
112.213 5573.36 74.655
112.288 5682.71 75.3837
112.363 5574.68 74.6637
112.438 5621.33 74.9755
112.513 5540.28 74.433
112.588 5493.21 74.1162
112.663 5406.83 73.5311
112.738 5625.87 75.0058
112.813 5577.89 74.6853
112.888 5623.44 74.9896
112.963 5570.32 74.6346
113.038 5711.59 75.5751
113.113 5692.32 75.4475
113.188 5702.08 75.5121
113.263 5749.89 75.828
113.338 5750.99 75.8353
113.413 5789.55 76.0891
113.488 5631.12 75.0408
113.563 5683.91 75.3917
113.638 5752.98 75.8484
113.713 5743.49 75.7858
113.788 5866.03 76.59
113.863 5940.66 77.0757
113.938 5873.34 76.6377
114.013 5831.2 76.3623
114.088 5905.5 76.8473
114.163 5825.43 76.3245
114.238 5711.22 75.5726
114.313 5652.76 75.1848
114.388 5644.31 75.1287
114.463 5598.19 74.821
114.538 5528.8 74.3559
114.613 5619.21 74.9614
114.688 5645.71 75.1379
114.763 5616.48 74.9432
114.838 5605.17 74.8677
114.913 5646.9 75.1458
114.988 5557.62 74.5494
115.063 5604.14 74.8608
115.138 5625.06 75.0004
115.213 5520.74 74.3017
115.288 5545.3 74.4668
115.363 5478.36 74.016
115.438 5506.61 74.2065
115.513 5532.63 74.3816
115.588 5478.21 74.0149
115.663 5474.19 73.9877
115.738 5460.56 73.8956
115.813 5505.17 74.1968
115.888 5605.99 74.8732
115.963 5610.18 74.9012
116.038 5621.99 74.9799
116.113 5574.48 74.6625
116.188 5686.24 75.4072
116.263 5761.15 75.9023
116.338 5840.24 76.4215
116.413 5823.33 76.3108
116.488 5670.12 75.3002
116.563 5737.77 75.7481
116.638 5626.83 75.0122
116.713 5826.78 76.3333
116.788 5817.05 76.2696
116.863 5761.38 75.9037
116.938 5713.84 75.5899
117.013 5717.58 75.6147
117.088 5781.56 76.0366
117.163 5693.17 75.4531
117.238 5631.26 75.0417
117.313 5715.25 75.5993
117.388 5755.03 75.8619
117.463 5898.05 76.7987
117.538 5914.03 76.9027
117.613 5896.12 76.7862
117.688 5915.94 76.9152
117.763 6017.44 77.5721
117.838 6116.34 78.207
117.913 6255.14 79.0895
117.988 6316.13 79.4741
118.063 6403.97 80.0248
118.138 6427.54 80.172
118.213 6269.61 79.1809
118.288 6179.35 78.6088
118.363 6176.93 78.5934
118.438 6003.5 77.4822
118.513 6096.09 78.0775
118.588 6086.35 78.015
118.663 6051.85 77.7936
118.738 6067.9 77.8968
118.813 6047.69 77.7669
118.888 6104.46 78.131
118.963 6084.18 78.0012
119.038 6109.5 78.1633
119.113 6202.21 78.7541
119.188 6332.22 79.5752
119.263 6384.07 79.9004
119.338 6554.03 80.957
119.413 6757.18 82.202
119.488 6937.31 83.2905
119.563 7152.51 84.5725
119.638 7337.99 85.6621
119.713 7511.1 86.6666
119.788 7507.1 86.6435
119.863 7393.25 85.984
119.938 7190.41 84.7963
120.013 7056.42 84.0025
120.088 6869.2 82.8806
120.163 6847.37 82.7488
120.238 6572.23 81.0693
120.313 6419.98 80.1248
120.388 6208.07 78.7913
120.463 6230.9 78.9361
120.538 6126.28 78.2706
120.613 6006.96 77.5046
120.688 5977.12 77.3119
120.763 5932.69 77.0239
120.838 5867.89 76.6022
120.913 5775.42 75.9962
120.988 5741.09 75.77
121.063 5782.41 76.0422
121.138 5902.68 76.8289
121.213 5841.42 76.4292
121.288 5759.69 75.8926
121.363 5675.44 75.3355
121.438 5649.54 75.1634
121.513 5836.51 76.397
121.588 5790.15 76.093
121.663 5777.75 76.0115
121.738 5671.45 75.309
121.813 5653.04 75.1867
121.888 5746.91 75.8084
121.963 5652.72 75.1846
122.038 5631.84 75.0456
122.113 5682.23 75.3805
122.188 5701.93 75.5111
122.263 5656.4 75.2091
122.338 5562.66 74.5832
122.413 5629.04 75.027
122.488 5642.44 75.1162
122.563 5542.86 74.4504
122.638 5711.64 75.5754
122.713 5655.13 75.2006
122.788 5607.19 74.8811
122.863 5640.22 75.1014
122.938 5584.4 74.7288
123.013 5517.21 74.2779
123.088 5491.72 74.1062
123.163 5552.96 74.5182
123.238 5643.39 75.1225
123.313 5615.29 74.9352
123.388 5658.62 75.2238
123.463 5514.54 74.2599
123.538 5571.62 74.6433
123.613 5612.56 74.917
123.688 5673.34 75.3216
123.763 5626.2 75.008
123.838 5524.07 74.3241
123.913 5642.76 75.1183
123.988 5659.2 75.2276
124.063 5563.36 74.5879
124.138 5562.48 74.582
124.213 5630.14 75.0343
124.288 5736.37 75.7388
124.363 5872.41 76.6316
124.438 6119.15 78.225
124.513 6215.02 78.8354
124.588 6528.46 80.7989
124.663 7324.51 85.5834
124.738 8456.75 91.9606
124.813 9816.1 99.0762
124.888 11519.3 107.328
124.963 13412 115.81
125.038 15192.8 123.259
125.113 16861.5 129.852
125.188 18468.7 135.9
125.263 19243.5 138.721
125.338 19225.7 138.657
125.413 18027.4 134.266
125.488 16361.9 127.914
125.563 14364.9 119.854
125.638 12572.9 112.129
125.713 10994.3 104.854
125.788 9710.82 98.5435
125.863 8847.92 94.0634
125.938 8166.75 90.37
126.013 7821.9 88.4415
126.088 7524.02 86.7411
126.163 7271.09 85.2707
126.238 7064.64 84.0514
126.313 6802.51 82.4773
126.388 6622.57 81.3792
126.463 6511.01 80.6908
126.538 6470.68 80.4405
126.613 6393.9 79.9619
126.688 6476.92 80.4793
126.763 6496.84 80.603
126.838 6320.85 79.5038
126.913 6350.26 79.6885
126.988 6469.88 80.4356
127.063 6389.57 79.9348
127.138 6281.3 79.2547
127.213 6115.67 78.2027
127.288 6215.43 78.838
127.363 6230.85 78.9357
127.438 6122.27 78.2449
127.513 6030.03 77.6533
127.588 5978.19 77.3187
127.663 5906.26 76.8522
127.738 5981.1 77.3376
127.813 5944.05 77.0977
127.888 6006.77 77.5034
127.963 5993.98 77.4208
128.038 5732.18 75.7112
128.113 5724.33 75.6593
128.188 5749.39 75.8247
128.263 5784.6 76.0566
128.338 5765.69 75.9321
128.413 5806.95 76.2033
128.488 5851.03 76.492
128.563 5846.06 76.4595
128.638 5845.44 76.4555
128.713 5841.87 76.4321
128.788 5867.26 76.598
128.863 5839.68 76.4178
128.938 5765.6 75.9316
129.013 5810.99 76.2299
129.088 5848.1 76.4729
129.163 5806.77 76.2021
129.238 5679.57 75.3629
129.313 5674.93 75.3321
129.388 5672.61 75.3168
129.463 5665.15 75.2672
129.538 5773.32 75.9824
129.613 5685.63 75.4031
129.688 5688.25 75.4205
129.763 5595.21 74.8011
129.838 5601.1 74.8405
129.913 5606.03 74.8734
129.988 5540.29 74.4331
130.063 5665.91 75.2723
130.138 5680.22 75.3672
130.213 5669.16 75.2939
130.288 5683.74 75.3906
130.363 5729.4 75.6928
130.438 5733.91 75.7226
130.513 5750.15 75.8298
130.588 5752.37 75.8444
130.663 5838.01 76.4068
130.738 5910.76 76.8815
130.813 5871.32 76.6245
130.888 5994.89 77.4267
130.963 5955.77 77.1737
131.038 5889.97 76.7461
131.113 5887.64 76.7309
131.188 5877.83 76.667
131.263 5879.44 76.6775
131.338 5938.5 77.0617
131.413 6007.01 77.5049
131.488 6106.74 78.1456
131.563 6098.8 78.0948
131.638 5958.88 77.1938
131.713 5955.19 77.1699
131.788 5948.54 77.1268
131.863 6000.41 77.4623
131.938 6066.73 77.8892
132.013 5977.28 77.3129
132.088 6048.8 77.774
132.163 5953.6 77.1596
132.238 5798.82 76.15
132.313 5843.1 76.4402
132.388 5900.57 76.8152
132.463 5747.59 75.8129
132.538 5712.18 75.579
132.613 5855.85 76.5235
132.688 5789.03 76.0857
132.763 5742.17 75.7771
132.838 5782.71 76.0442
132.913 5765.35 75.9299
132.988 5908.3 76.8654
133.063 5832.93 76.3736
133.138 5893.21 76.7672
133.213 5926.45 76.9835
133.288 5966.12 77.2407
133.363 5994.74 77.4257
133.438 6018.04 77.576
133.513 6136.39 78.3351
133.588 6272.11 79.1967
133.663 6334.6 79.5902
133.738 6404.2 80.0263
133.813 6396.12 79.9758
133.888 6303.36 79.3937
133.963 6365.78 79.7859
134.038 6395.46 79.9716
134.113 6415.82 80.0988
134.188 6364.46 79.7775
134.263 6307.33 79.4187
134.338 6266.6 79.1618
134.413 6302.34 79.3873
134.488 6246.15 79.0326
134.563 6257.76 79.106
134.638 6147.42 78.4055
134.713 6266.98 79.1643
134.788 6164.47 78.5141
134.863 6180.83 78.6182
134.938 6193.62 78.6996
135.013 6226.66 78.9092
135.088 6133.75 78.3183
135.163 6005.01 77.492
135.238 6074.07 77.9363
135.313 6066.27 77.8863
135.388 6007.74 77.5096
135.463 6107.72 78.1519
135.538 6167.33 78.5324
135.613 6055.16 77.8149
135.688 6061.62 77.8564
135.763 6159.97 78.4855
135.838 6085.32 78.0085
135.913 5996.04 77.4341
135.988 6091.56 78.0485
136.063 6176.53 78.5909
136.138 6222.68 78.884
136.213 6165.33 78.5196
136.288 6166.75 78.5287
136.363 6030.08 77.6536
136.438 6092.02 78.0514
136.513 6026.31 77.6293
136.588 5926.03 76.9807
136.663 6025.17 77.622
136.738 5961.8 77.2127
136.813 5910.86 76.8821
136.888 5873.27 76.6372
136.963 5870.18 76.6171
137.038 5903.27 76.8327
137.113 5731.63 75.7075
137.188 5830.12 76.3552
137.263 5852.33 76.5005
137.338 5836.6 76.3977
137.413 5769.56 75.9576
137.488 5827.21 76.3362
137.563 5632.01 75.0467
137.638 5590.85 74.772
137.713 5748.07 75.816
137.788 5738.96 75.7559
137.863 5632.99 75.0533
137.938 5696.8 75.4772
138.013 5704.02 75.5249
138.088 5588.46 74.756
138.163 5725.75 75.6687
138.238 5591.32 74.7751
138.313 5752.28 75.8438
138.388 5694.36 75.461
138.463 5881.99 76.6941
138.538 5761.35 75.9035
138.613 5834.22 76.382
138.688 5928.33 76.9956
138.763 5998.71 77.4513
138.838 6055.15 77.8148
138.913 5875.87 76.6542
138.988 5847 76.4657
139.063 5962.76 77.2189
139.138 5944.37 77.0997
139.213 6122.28 78.245
139.288 6115.41 78.2011
139.363 6202.85 78.7582
139.438 6026.39 77.6298
139.513 5985.84 77.3682
139.588 6055.45 77.8168
139.663 6152.27 78.4364
139.738 5944.99 77.1038
139.813 5772.45 75.9767
139.888 5786.86 76.0714
139.963 5973.88 77.2908
140.038 5925.38 76.9765
140.113 5891.16 76.7539
140.188 5896.7 76.79
140.263 5785.61 76.0632
140.338 5639.15 75.0943
140.413 5798.23 76.1461
140.488 5764.97 75.9274
140.563 5655.64 75.204
140.638 5536.17 74.4054
140.713 5605.1 74.8672
140.788 5676.65 75.3435
140.863 5751.83 75.8409
140.938 5735.33 75.732
141.013 5638.63 75.0908
141.088 5771.1 75.9677
141.163 5683.1 75.3863
141.238 5576.55 74.6763
141.313 5776.82 76.0054
141.388 5660.75 75.238
141.463 5684.55 75.396
141.538 5897.84 76.7974
141.613 5807.2 76.205
141.688 5727.26 75.6787
141.763 5794.86 76.124
