# Supplementary material for: Small-pore hydridic frameworks store densely packed hydrogen
Source: Nat Chem. 2024 Feb 6;16(5):809–16. doi: 10.1038/s41557-024-01443-x (PMC11087247; doi:10.1038/s41557-024-01443-x)
Supplement: Supplementary file 5 — NPD data on Mg(11BD4)2 collected at 25 K, 0.21 mbar of D2 at E9@HMI [file 41557_2024_1443_MOESM5_ESM.dat]

-9.3597 358.419 18.9583
-9.2847 337.656 18.3754
-9.2097 363.274 19.0597
-9.1347 315.693 17.7677
-9.0597 348.033 18.6556
-8.9847 341.794 18.4877
-8.9097 359.608 18.9633
-8.8347 349.766 18.702
-8.7597 350.16 18.7126
-8.6847 322.331 17.9536
-8.6097 298.362 17.2731
-8.5347 295.095 17.1783
-8.4597 366.381 19.1411
-8.3847 351.927 18.7597
-8.3097 314.36 17.7302
-8.2347 321.654 17.9347
-8.1597 322.81 17.9669
-8.0847 347.966 18.6538
-8.0097 307.641 17.5397
-7.9347 301.712 17.3699
-7.8597 345.553 18.589
-7.7847 311.038 17.6363
-7.7097 306.503 17.5072
-7.6347 324.993 18.0276
-7.5597 334.864 18.2993
-7.4847 339.223 18.418
-7.4097 353.39 18.7987
-7.3347 373.012 19.3135
-7.2597 386.432 19.6579
-7.1847 380.293 19.5011
-7.1097 345.921 18.5989
-7.0347 340.359 18.4488
-6.9597 385.454 19.633
-6.8847 364.562 19.0935
-6.8097 374.099 19.3416
-6.7347 360.327 18.9823
-6.6597 318.083 17.8349
-6.5847 347.375 18.638
-6.5097 386.615 19.6625
-6.4347 395.644 19.8908
-6.3597 418.561 20.4588
-6.2847 410.703 20.2658
-6.2097 403.576 20.0892
-6.1347 398.509 19.9627
-6.0597 405.38 20.134
-5.9847 424.776 20.6101
-5.9097 397.052 19.9262
-5.8347 424.285 20.5982
-5.7597 457.945 21.3996
-5.6847 324.534 18.0148
-5.6097 375.186 19.3697
-5.5347 406.8 20.1693
-5.4597 381.241 19.5254
-5.3847 395.494 19.887
-5.3097 408.051 20.2003
-5.2347 396.875 19.9217
-5.1597 420.179 20.4983
-5.0847 436.851 20.901
-5.0097 394.083 19.8515
-4.9347 419.247 20.4755
-4.8597 445.072 21.0967
-4.7847 432.505 20.7968
-4.7097 411.556 20.2868
-4.6347 452.223 21.2655
-4.5597 399.949 19.9987
-4.4847 425.665 20.6316
-4.4097 427.233 20.6696
-4.3347 409.509 20.2363
-4.2597 431.048 20.7617
-4.1847 467.519 21.6222
-4.1097 455.242 21.3364
-4.0347 438.174 20.9326
-3.9597 434.253 20.8387
-3.8847 455.605 21.3449
-3.8097 444.444 21.0818
-3.7347 405.031 20.1254
-3.6597 464.508 21.5525
-3.5847 439.95 20.975
-3.5097 452.392 21.2695
-3.4347 485.855 22.0421
-3.3597 487.198 22.0726
-3.2847 461.228 21.4762
-3.2097 503.667 22.4425
-3.1347 478.279 21.8696
-3.0597 477.299 21.8472
-2.9847 485.582 22.0359
-2.9097 524.559 22.9033
-2.8347 515.695 22.7089
-2.7597 485.958 22.0445
-2.6847 539.001 23.2164
-2.6097 493.807 22.2218
-2.5347 479.078 21.8879
-2.4597 558.564 23.634
-2.3847 540.751 23.254
-2.3097 581.904 24.1227
-2.2347 539.045 23.2173
-2.1597 507.939 22.5375
-2.0847 560.776 23.6807
-2.0097 557.551 23.6125
-1.9347 547.098 23.3901
-1.8597 600.312 24.5013
-1.7847 595.414 24.4011
-1.7097 570.021 23.8751
-1.6347 558.639 23.6355
-1.5597 585.625 24.1997
-1.4847 590.297 24.296
-1.4097 607.291 24.6433
-1.3347 606.119 24.6195
-1.2597 630.469 25.1091
-1.1847 601.631 24.5282
-1.1097 569.897 23.8725
-1.0347 583.154 24.1486
-0.959703 690.151 26.2707
-0.884704 568.357 23.8402
-0.809704 569.102 23.8559
-0.734703 646.363 25.4237
-0.659703 653.857 25.5706
-0.584703 632.747 25.1545
-0.509704 656.188 25.6162
-0.434704 573.752 23.9531
-0.359703 627.926 25.0585
-0.284703 624.831 24.9966
-0.209703 679.071 26.059
-0.134704 631.942 25.1385
-0.0597038 673.777 25.9572
0.0152969 897.89 29.9982
0.0902967 647.135 25.4389
0.165297 707.991 26.6081
0.240296 666.332 25.8134
0.315296 679.813 26.0732
0.390297 609.312 24.6842
0.465297 602.285 24.5415
0.540297 643.227 25.3619
0.615296 706.511 26.5803
0.690296 750.339 27.3923
0.765297 888.74 29.8117
0.840297 952.264 30.8588
0.915297 962.445 31.0233
0.990296 1098.07 33.1372
1.0653 1118.13 33.4385
1.1403 1206.75 34.7383
1.2153 1303.11 36.0986
1.2903 1355.45 36.8165
1.3653 1355.43 36.8162
1.4403 1390.04 37.2833
1.5153 1385.75 37.2257
1.5903 1470.59 38.3483
1.6653 1453.74 38.1279
1.7403 1494.79 38.6626
1.8153 1591.08 39.8883
1.8903 1684.5 41.0427
1.9653 1783.59 42.2325
2.0403 1854.3 43.0616
2.1153 2175.74 46.6448
2.1903 2390.51 48.8928
2.2653 2650.25 51.4806
2.3403 2868.22 53.5558
2.4153 3174.45 56.3423
2.4903 3386.79 58.1961
2.5653 3548.19 59.5667
2.6403 3961.94 62.9439
2.7153 4221.86 64.9758
2.7903 4637.74 68.101
2.8653 4956.74 70.4041
2.9403 5326.84 72.9852
3.0153 5648.42 75.156
3.0903 6001.34 77.4683
3.1653 6157.48 78.4696
3.2403 6466.13 80.4123
3.3153 6501.81 80.6338
3.3903 6511.43 80.6934
3.4653 6651.86 81.5589
3.5403 7021.57 83.7948
3.6153 6927.3 83.2304
3.6903 6930.25 83.2481
3.7653 7057.34 84.008
3.8403 7013.92 83.7492
3.9153 7087.03 84.1845
3.9903 6999.36 83.6622
4.0653 6974.43 83.5131
4.1403 6910.61 83.1301
4.2153 7104.72 84.2895
4.2903 7038.99 83.8987
4.3653 7050.6 83.9678
4.4403 7115.51 84.3535
4.5153 7173.07 84.694
4.5903 7061.56 84.0331
4.6653 7041.43 83.9132
4.7403 6979.71 83.5447
4.8153 7029.18 83.8402
4.8903 7120.87 84.3853
4.9653 6906.08 83.1029
5.0403 7093.5 84.2229
5.1153 7000.26 83.6676
5.1903 6938.95 83.3004
5.2653 6943.92 83.3302
5.3403 7013.55 83.7469
5.4153 6836.46 82.6829
5.4903 7053.97 83.9879
5.5653 6893.73 83.0285
5.6403 6882.69 82.962
5.7153 7048.37 83.9546
5.7903 7071.4 84.0916
5.8653 7036.38 83.8831
5.9403 7014.06 83.75
6.0153 6925.53 83.2198
6.0903 6880.99 82.9518
6.1653 6774.86 82.3095
6.2403 6885.17 82.9769
6.3153 6800.38 82.4644
6.3903 6815.07 82.5534
6.4653 6840.7 82.7085
6.5403 6737.23 82.0806
6.6153 6714.08 81.9395
6.6903 6738.13 82.0861
6.7653 6815.83 82.558
6.8403 6836.43 82.6827
6.9153 6784.6 82.3687
6.9903 6756.15 82.1958
7.0653 6759.86 82.2184
7.1403 6837.51 82.6892
7.2153 6763.98 82.2434
7.2903 6762.38 82.2337
7.3653 6794.76 82.4304
7.4403 6734.77 82.0656
7.5153 6735.83 82.0721
7.5903 6757.93 82.2066
7.6653 6667.79 81.6565
7.7403 6865.41 82.8578
7.8153 6776.9 82.3219
7.8903 6826.68 82.6237
7.9653 6819.27 82.5788
8.0403 6824.61 82.6112
8.1153 6792.79 82.4184
8.1903 6723.35 81.996
8.2653 6762.3 82.2332
8.3403 6781.5 82.3499
8.4153 6687.28 81.7758
8.4903 6570.66 81.0596
8.5653 6638.19 81.4751
8.6403 6555.87 80.9683
8.7153 6523.65 80.7691
8.7903 6696.58 81.8326
8.8653 6521.69 80.757
8.9403 6508.48 80.6752
9.0153 6612.33 81.3162
9.0903 6653.5 81.569
9.1653 6640.16 81.4872
9.2403 6624.25 81.3895
9.3153 6531.78 80.8194
9.3903 6563.67 81.0165
9.4653 6650.94 81.5533
9.5403 6536.21 80.8468
9.6153 6603.6 81.2626
9.6903 6731.65 82.0466
9.7653 6699.85 81.8526
9.8403 6588.86 81.1718
9.9153 6660.67 81.613
9.9903 6701.33 81.8616
10.0653 6740.91 82.1031
10.1403 6681.16 81.7383
10.2153 6634.07 81.4498
10.2903 6767.07 82.2622
10.3653 6865.01 82.8554
10.4403 6785.85 82.3763
10.5153 6847.31 82.7485
10.5903 6752.16 82.1715
10.6653 6672.55 81.6857
10.7403 6659.98 81.6087
10.8153 6540.44 80.873
10.8903 6495.24 80.5931
10.9653 6431.67 80.1977
11.0403 6595.29 81.2114
11.1153 6417.62 80.11
11.1903 6438.26 80.2387
11.2653 6440.9 80.2552
11.3403 6497.74 80.6086
11.4153 6424.97 80.1559
11.4903 6411.31 80.0707
11.5653 6372.12 79.8255
11.6403 6696.4 81.8316
11.7153 6696.39 81.8315
11.7903 6597.09 81.2224
11.8653 6488.01 80.5482
11.9403 6439.9 80.249
12.0153 6362.4 79.7646
12.0903 6655.68 81.5823
12.1653 6560.78 80.9987
12.2403 6453.56 80.334
12.3153 6476.94 80.4795
12.3903 6598.61 81.2318
12.4653 6672.07 81.6827
12.5403 6491.44 80.5695
12.6153 6499.56 80.6199
12.6903 6562.41 81.0087
12.7653 6352.4 79.7019
12.8403 6487.16 80.5429
12.9153 6519.2 80.7416
12.9903 6498.06 80.6105
13.0653 6449.15 80.3066
13.1403 6510.78 80.6894
13.2153 6614.5 81.3296
13.2903 6562.77 81.011
13.3653 6538.99 80.864
13.4403 6537.69 80.856
13.5153 6625.6 81.3978
13.5903 6512.15 80.6979
13.6653 6680.89 81.7367
13.7403 6664.76 81.638
13.8153 6536.48 80.8485
13.8903 6667.9 81.6572
13.9653 6547.83 80.9187
14.0403 6579.17 81.1121
14.1153 6780.89 82.3462
14.1903 6853.76 82.7875
14.2653 6728 82.0244
14.3403 6902.11 83.0789
14.4153 6909.38 83.1227
14.4903 7108.69 84.3131
14.5653 7329.53 85.6127
14.6403 7523.69 86.7392
14.7153 7890.53 88.8287
14.7903 8498.19 92.1856
14.8653 9064.39 95.2071
14.9403 9148.57 95.6482
15.0153 9995.95 99.9798
15.0903 10783.7 103.845
15.1653 11726 108.286
15.2403 13366.2 115.612
15.3153 15135.9 123.028
15.3903 17315.2 131.587
15.4653 20463.2 143.05
15.5403 23844.4 154.416
15.6153 27857.8 166.907
15.6903 31171.7 176.555
15.7653 34056.3 184.543
15.8403 35348 188.011
15.9153 34181.3 184.882
15.9903 31845.4 178.453
16.0653 28119.8 167.69
16.1403 23054.7 151.838
16.2153 18338.5 135.42
16.2903 14814.5 121.715
16.3653 12091.3 109.961
16.4403 9885.37 99.4252
16.5153 8444.36 91.8932
16.5903 7722.22 87.8762
16.6653 7266.2 85.242
16.7403 7147.26 84.5415
16.8153 7040.41 83.9071
16.8903 7010.38 83.728
16.9653 6950.25 83.3682
17.0403 6977.33 83.5304
17.1153 6891.07 83.0124
17.1903 7030.77 83.8497
17.2653 6858.1 82.8137
17.3403 6846.46 82.7433
17.4153 6913.37 83.1467
17.4903 7214.38 84.9375
17.5653 7188.64 84.7859
17.6403 7400.2 86.0244
17.7153 7881.92 88.7802
17.7903 8028.27 89.6006
17.8653 8499.3 92.1917
17.9403 8941.63 94.5602
18.0153 9468.04 97.3038
18.0903 10001.8 100.009
18.1653 10575.6 102.838
18.2403 10952.9 104.656
18.3153 11353.4 106.552
18.3903 12077 109.895
18.4653 11830.6 108.769
18.5403 11443.8 106.976
18.6153 10342 101.696
18.6903 9483.58 97.3837
18.7653 8585.84 92.6598
18.8403 8050.52 89.7247
18.9153 7386.34 85.9438
18.9903 6723.6 81.9976
19.0653 6534.36 80.8354
19.1403 6360.48 79.7526
19.2153 6213.79 78.8276
19.2903 6244.11 79.0197
19.3653 6157.15 78.4675
19.4403 6426.86 80.1677
19.5153 6487.88 80.5474
19.5903 6043.68 77.7411
19.6653 6082.38 77.9896
19.7403 6181.93 78.6253
19.8153 6216.33 78.8437
19.8903 6291.44 79.3186
19.9653 6162.56 78.502
20.0403 6315.4 79.4695
20.1153 6177.98 78.6001
20.1903 6300.49 79.3756
20.2653 6279.63 79.2441
20.3403 6203.05 78.7594
20.4153 6185.87 78.6503
20.4903 6157.95 78.4726
20.5653 6147.03 78.403
20.6403 6208.65 78.795
20.7153 6390.25 79.939
20.7903 6215 78.8353
20.8653 6163.8 78.5099
20.9403 6323.09 79.5178
21.0153 6339.01 79.6179
21.0903 6130.37 78.2967
21.1653 6165.72 78.5221
21.2403 6166.29 78.5258
21.3153 6112.15 78.1803
21.3903 6222.79 78.8847
21.4653 6003.84 77.4844
21.5403 6099.68 78.1004
21.6153 6046.56 77.7596
21.6903 6050.04 77.782
21.7653 6146.26 78.3981
21.8403 6001.23 77.4676
21.9153 6206.52 78.7815
21.9903 6279.9 79.2458
22.0653 6148.61 78.4131
22.1403 6143.64 78.3814
22.2153 6002.63 77.4767
22.2903 6088.06 78.0261
22.3653 6126.74 78.2735
22.4403 6166.61 78.5277
22.5153 6015.84 77.5619
22.5903 5952.79 77.1543
22.6653 5991.56 77.4052
22.7403 6030.81 77.6583
22.8153 6135.17 78.3274
22.8903 6197.6 78.7248
22.9653 6107.28 78.1491
23.0403 6229.8 78.9291
23.1153 6135.98 78.3325
23.1903 6149.67 78.4198
23.2653 6176.15 78.5885
23.3403 6178.89 78.6059
23.4153 6184.29 78.6403
23.4903 6272.12 79.1967
23.5653 6245.04 79.0256
23.6403 6317.98 79.4857
23.7153 6482.66 80.515
23.7903 6604.36 81.2672
23.8653 6670.99 81.6761
23.9403 6800.3 82.4639
24.0153 6939.12 83.3014
24.0903 7276.45 85.3021
24.1653 7674.7 87.6053
24.2403 7842.5 88.5579
24.3153 8071.26 89.8402
24.3903 8330.4 91.271
24.4653 8359.43 91.4299
24.5403 8368.31 91.4785
24.6153 8261.35 90.892
24.6903 7878.16 88.759
24.7653 7416.31 86.118
24.8403 7029.04 83.8394
24.9153 6690.76 81.7971
24.9903 6469.14 80.4309
25.0653 6385.28 79.908
25.1403 6278.7 79.2383
25.2153 6290.04 79.3098
25.2903 6200.77 78.745
25.3653 6203.74 78.7638
25.4403 6261.53 79.1298
25.5153 6335.25 79.5943
25.5903 6271.52 79.1929
25.6653 6332.93 79.5797
25.7403 6465.38 80.4076
25.8153 6540.21 80.8715
25.8903 6699.04 81.8476
25.9653 6795.99 82.4378
26.0403 6818.75 82.5758
26.1153 6899.68 83.0643
26.1903 6971.92 83.4981
26.2653 6908.11 83.115
26.3403 6820.61 82.587
26.4153 6682.6 81.7472
26.4903 6548.27 80.9214
26.5653 6360.31 79.7515
26.6403 6373.66 79.8352
26.7153 6228.78 78.9226
26.7903 6063.88 77.8709
26.8653 5961.51 77.2108
26.9403 6066.48 77.8876
27.0153 6182.34 78.6279
27.0903 6099.91 78.1019
27.1653 6044.04 77.7434
27.2403 6140.41 78.3608
27.3153 6115.6 78.2023
27.3903 6175.43 78.5839
27.4653 6063.05 77.8656
27.5403 6129.17 78.289
27.6153 6093.23 78.0591
27.6903 6145.01 78.3901
27.7653 6158.69 78.4773
27.8403 6174.15 78.5758
27.9153 6060.21 77.8474
27.9903 6119.88 78.2297
28.0653 6238.31 78.983
28.1403 6105.64 78.1386
28.2153 6197.93 78.7269
28.2903 6218.35 78.8565
28.3653 6283.6 79.2691
28.4403 6370.37 79.8146
28.5153 6181.12 78.6201
28.5903 6263.35 79.1413
28.6653 6365.22 79.7823
28.7403 6439.03 80.2436
28.8153 6399.53 79.9971
28.8903 6555.38 80.9653
28.9653 6527.38 80.7922
29.0403 6837.12 82.6869
29.1153 7040.07 83.9051
29.1903 7315.77 85.5323
29.2653 7391.82 85.9757
29.3403 7562.07 86.9602
29.4153 7472.51 86.4437
29.4903 7304.88 85.4686
29.5653 7156.76 84.5977
29.6403 7017.37 83.7698
29.7153 6804.43 82.489
29.7903 6605.96 81.277
29.8653 6752.49 82.1735
29.9403 6649.55 81.5448
30.0153 6672.58 81.6859
30.0903 6823.37 82.6037
30.1653 7064.19 84.0487
30.2403 7436.45 86.2349
30.3153 7759.75 88.0895
30.3903 8302.15 91.1162
30.4653 8884.12 94.2556
30.5403 9639.46 98.1807
30.6153 10446.1 102.206
30.6903 11262.2 106.124
30.7653 11778.8 108.53
30.8403 12130.9 110.14
30.9153 12136.2 110.165
30.9903 11607.1 107.736
31.0653 10903.9 104.422
31.1403 9998.11 99.9906
31.2153 8889.25 94.2828
31.2903 8098.27 89.9904
31.3653 7426.16 86.1752
31.4403 6949.05 83.361
31.5153 6727.17 82.0193
31.5903 6519.5 80.7434
31.6653 6351.17 79.6943
31.7403 6291.46 79.3187
31.8153 6402.68 80.0168
31.8903 6337.23 79.6067
31.9653 6362.84 79.7674
32.0403 6416.88 80.1054
32.1153 6485.73 80.534
32.1903 6567.48 81.04
32.2653 6473.55 80.4584
32.3403 6561.54 81.0033
32.4153 6493.11 80.5798
32.4903 6472.99 80.4549
32.5653 6463.36 80.395
32.6403 6397.1 79.9819
32.7153 6426.29 80.1641
32.7903 6592.04 81.1914
32.8653 6697.36 81.8374
32.9403 6742.75 82.1143
33.0153 7123.45 84.4006
33.0903 7408.73 86.074
33.1653 7870.22 88.7142
33.2403 8397.34 91.637
33.3153 9056.22 95.1642
33.3903 9829.88 99.1458
33.4653 10403.5 101.998
33.5403 11016.3 104.959
33.6153 11256.9 106.099
33.6903 11190.4 105.785
33.7653 10697.7 103.43
33.8403 10029.6 100.148
33.9153 9331.1 96.5976
33.9903 8431.8 91.8248
34.0653 7717.43 87.8489
34.1403 7232.06 85.0415
34.2153 6741.73 82.1081
34.2903 6530.43 80.8111
34.3653 6321.38 79.5071
34.4403 6247.4 79.0405
34.5153 6133.13 78.3143
34.5903 6116.53 78.2083
34.6653 6108.01 78.1538
34.7403 6103.7 78.1262
34.8153 6146.64 78.4005
34.8903 6068.61 77.9013
34.9653 6114.68 78.1964
35.0403 6017.91 77.5752
35.1153 6090.65 78.0426
35.1903 6224.38 78.8948
35.2653 6308.11 79.4236
35.3403 6267.56 79.1679
35.4153 6276.24 79.2227
35.4903 6290.55 79.313
35.5653 6458.36 80.3639
35.6403 6658.56 81.6
35.7153 6964.75 83.4551
35.7903 7378.45 85.8979
35.8653 7787.16 88.2449
35.9403 8280.35 90.9964
36.0153 8830.12 93.9687
36.0903 9366.42 96.7803
36.1653 9823.61 99.1141
36.2403 9809.46 99.0427
36.3153 9615.79 98.0601
36.3903 9184.17 95.8341
36.4653 8567.52 92.5609
36.5403 7802.59 88.3323
36.6153 7247.09 85.1298
36.6903 6743.55 82.1191
36.7653 6501.18 80.6299
36.8403 6361.54 79.7593
36.9153 6140.48 78.3612
36.9903 6194.72 78.7065
37.0653 6185.97 78.651
37.1403 6285.02 79.2781
37.2153 6215.92 78.8411
37.2903 6340.28 79.6259
37.3653 6475.58 80.471
37.4403 6479.62 80.4961
37.5153 6387 79.9187
37.5903 6240.44 78.9964
37.6653 6276.01 79.2213
37.7403 5984.12 77.3571
37.8153 5957.01 77.1817
37.8903 6031.32 77.6616
37.9653 5878.89 76.6739
38.0403 5913.23 76.8975
38.1153 5883.27 76.7025
38.1903 5777.48 76.0097
38.2653 5878.1 76.6687
38.3403 5781.29 76.0348
38.4153 5713 75.5844
38.4903 5796.45 76.1344
38.5653 5777.22 76.008
38.6403 5849.96 76.485
38.7153 5838.72 76.4115
38.7903 5813.17 76.2441
38.8653 5775.37 75.9959
38.9403 5800.44 76.1606
39.0153 5808.71 76.2149
39.0903 5757.88 75.8807
39.1653 5778.3 76.0151
39.2403 5801.63 76.1684
39.3153 5767.23 75.9423
39.3903 5737.84 75.7486
39.4653 5779.4 76.0223
39.5403 5756.32 75.8704
39.6153 5788.49 76.0821
39.6903 5686.4 75.4082
39.7653 5701.25 75.5066
39.8403 5910.41 76.8792
39.9153 5782.05 76.0398
39.9903 5776.78 76.0051
40.0653 5839.64 76.4176
40.1403 5979.08 77.3245
40.2153 6076 77.9487
40.2903 6211.57 78.8135
40.3653 6444.03 80.2747
40.4403 6743.38 82.1181
40.5153 7143.09 84.5168
40.5903 7908.22 88.9282
40.6653 8541.94 92.4226
40.7403 9361.7 96.7559
40.8153 10266.7 101.325
40.8903 10977.3 104.773
40.9653 11304.5 106.323
41.0403 11191.6 105.79
41.1153 10664.5 103.269
41.1903 9780.39 98.8959
41.2653 8818.79 93.9084
41.3403 7924.48 89.0196
41.4153 7199.93 84.8524
41.4903 6687.46 81.7769
41.5653 6362.26 79.7638
41.6403 6054.4 77.81
41.7153 6032.93 77.6719
41.7903 5943.01 77.0909
41.8653 5854 76.5115
41.9403 5952.29 77.1511
42.0153 6070.55 77.9137
42.0903 5961.47 77.2106
42.1653 5954.57 77.1658
42.2403 5971.7 77.2767
42.3153 5943.46 77.0939
42.3903 5910.76 76.8815
42.4653 5841.36 76.4288
42.5403 5759.12 75.8889
42.6153 5830.27 76.3562
42.6903 5841.29 76.4283
42.7653 5806.26 76.1988
42.8403 5780.05 76.0267
42.9153 5734.93 75.7293
42.9903 5781.33 76.0351
43.0653 5846.69 76.4637
43.1403 5739.7 75.7608
43.2153 5727.73 75.6818
43.2903 5746.87 75.8081
43.3653 5778.55 76.0168
43.4403 5711.91 75.5772
43.5153 5716.86 75.6099
43.5903 5876.78 76.6602
43.6653 5767.72 75.9455
43.7403 5802.67 76.1752
43.8153 5893.21 76.7672
43.8903 5827.58 76.3386
43.9653 5958.66 77.1924
44.0403 5850.93 76.4914
44.1153 5806.58 76.201
44.1903 5985.31 77.3648
44.2653 6070.54 77.9137
44.3403 6375.16 79.8446
44.4153 6778.04 82.3289
44.4903 7460.36 86.3734
44.5653 8171.68 90.3973
44.6403 9135.03 95.5774
44.7153 10612.3 103.016
44.7903 12723 112.796
44.8653 15258.1 123.524
44.9403 17183.5 131.086
45.0153 17845.2 133.586
45.0903 17942.9 133.951
45.1653 18111.7 134.58
45.2403 17942.2 133.949
45.3153 16928.5 130.11
45.3903 15381.9 124.024
45.4653 13458.6 116.011
45.5403 11469.5 107.096
45.6153 9757.2 98.7785
45.6903 8633.37 92.9159
45.7653 7393.72 85.9868
45.8403 6763.68 82.2416
45.9153 6450.57 80.3155
45.9903 6195.95 78.7144
46.0653 6199.08 78.7343
46.1403 6069.32 77.9058
46.2153 5987.99 77.3821
46.2903 5929.83 77.0054
46.3653 5846.66 76.4634
46.4403 5870.57 76.6197
46.5153 5824.7 76.3197
46.5903 5873.51 76.6388
46.6653 5817.43 76.2721
46.7403 5821 76.2955
46.8153 5875.22 76.65
46.8903 5897.09 76.7925
46.9653 5932.23 77.021
47.0403 5890.86 76.752
47.1153 5993.02 77.4146
47.1903 6070.29 77.9121
47.2653 6105.4 78.137
47.3403 6101.94 78.1149
47.4153 6214.13 78.8297
47.4903 6177.97 78.6001
47.5653 6018.54 77.5793
47.6403 5857.77 76.5361
47.7153 5890.92 76.7523
47.7903 5750.72 75.8335
47.8653 5858.39 76.5401
47.9403 5877.21 76.663
48.0153 5827 76.3348
48.0903 5898.91 76.8044
48.1653 5867.47 76.5994
48.2403 5843.84 76.445
48.3153 5909.39 76.8726
48.3903 5955.49 77.1718
48.4653 5905.55 76.8476
48.5403 5909.83 76.8754
48.6153 6022.31 77.6035
48.6903 6062.75 77.8636
48.7653 6156.33 78.4623
48.8403 6379.74 79.8733
48.9153 6696.25 81.8306
48.9903 7112.05 84.333
49.0653 7668.3 87.5688
49.1403 8187.51 90.4848
49.2153 8800.51 93.8111
49.2903 9197.23 95.9022
49.3653 9248.14 96.1672
49.4403 9232.49 96.0858
49.5153 8827.08 93.9526
49.5903 8243.83 90.7955
49.6653 7804.97 88.3457
49.7403 7071.15 84.0901
49.8153 6598.31 81.23
49.8903 6355.68 79.7225
49.9653 6159.34 78.4815
50.0403 5993.32 77.4165
50.1153 6065.36 77.8804
50.1903 6092.71 78.0558
50.2653 6125.79 78.2675
50.3403 6069.98 77.9101
50.4153 5999.25 77.4548
50.4903 6019.65 77.5864
50.5653 5943.06 77.0912
50.6403 5955.31 77.1706
50.7153 5856.23 76.526
50.7903 6006.54 77.5019
50.8653 5936.8 77.0506
50.9403 5891.94 76.759
51.0153 5754.84 75.8606
51.0903 5745.07 75.7963
51.1653 5746.97 75.8088
51.2403 5825.11 76.3224
51.3153 5864.11 76.5775
51.3903 5842.87 76.4387
51.4653 5919.42 76.9378
51.5403 6013.59 77.5474
51.6153 6021.19 77.5963
51.6903 6087.71 78.0238
51.7653 6275.12 79.2157
51.8403 6662.59 81.6247
51.9153 7236.93 85.0701
51.9903 8297.18 91.0888
52.0653 10344.7 101.709
52.1403 13856.7 117.715
52.2153 18961.5 137.701
52.2903 25070.4 158.336
52.3653 30413.9 174.396
52.4403 34297.2 185.195
52.5153 35637.5 188.779
52.5903 35586.8 188.645
52.6653 35722.1 189.003
52.7403 35261.3 187.78
52.8153 32122.4 179.227
52.8903 26375.9 162.407
52.9653 20167.7 142.013
53.0403 14624.1 120.93
53.1153 11108.9 105.399
53.1903 8928.15 94.4889
53.2653 7658.77 87.5144
53.3403 7029.31 83.841
53.4153 6603.66 81.2629
53.4903 6377.07 79.8566
53.5653 6295.84 79.3463
53.6403 6194.18 78.7031
53.7153 6035.11 77.686
53.7903 5857.25 76.5327
53.8653 5745.18 75.7969
53.9403 5774.79 75.9921
54.0153 5668.11 75.2868
54.0903 5659.99 75.2329
54.1653 5759.8 75.8934
54.2403 5765.24 75.9292
54.3153 5714.75 75.596
54.3903 5638.94 75.0929
54.4653 5636.05 75.0736
54.5403 5669.97 75.2992
54.6153 5655.91 75.2058
54.6903 5704.71 75.5295
54.7653 5771.09 75.9677
54.8403 5654.02 75.1932
54.9153 5858.37 76.54
54.9903 5834.31 76.3826
55.0653 5692.1 75.446
55.1403 5679.12 75.3599
55.2153 5628.89 75.0259
55.2903 5736.62 75.7405
55.3653 5629.94 75.0329
55.4403 5666.01 75.2729
55.5153 5655.59 75.2037
55.5903 5633.53 75.0569
55.6653 5662.84 75.2519
55.7403 5717.08 75.6114
55.8153 5768.35 75.9497
55.8903 5867.27 76.5981
55.9653 5766.39 75.9368
56.0403 5824.21 76.3165
56.1153 5705.73 75.5363
56.1903 5597.98 74.8196
56.2653 5593.26 74.7881
56.3403 5498.34 74.1508
56.4153 5444.35 73.7858
56.4903 5595.55 74.8034
56.5653 5523.09 74.3175
56.6403 5390.09 73.4173
56.7153 5517.57 74.2803
56.7903 5471.74 73.9712
56.8653 5454.91 73.8574
56.9403 5474.88 73.9925
57.0153 5506.37 74.2049
57.0903 5641.48 75.1098
57.1653 5598.1 74.8205
57.2403 5586.73 74.7444
57.3153 5726.86 75.676
57.3903 5722.37 75.6463
57.4653 5813.29 76.2449
57.5403 5854.74 76.5163
57.6153 6109.81 78.1653
57.6903 6082.39 77.9897
57.7653 6115.93 78.2044
57.8403 6027.34 77.6359
57.9153 5994.35 77.4232
57.9903 5893.14 76.7668
58.0653 5920.03 76.9417
58.1403 6062.62 77.8628
58.2153 6291.29 79.3176
58.2903 6544.13 80.8958
58.3653 6936.58 83.2861
58.4403 7225.19 85.0011
58.5153 7427.63 86.1837
58.5903 7458.32 86.3615
58.6653 7371.14 85.8554
58.7403 6976.71 83.5267
58.8153 6660.63 81.6127
58.8903 6361.62 79.7598
58.9653 6116.18 78.206
59.0403 5975.99 77.3045
59.1153 5777.87 76.0123
59.1903 5708.61 75.5553
59.2653 5671.44 75.309
59.3403 5684.71 75.397
59.4153 5619.45 74.963
59.4903 5622.22 74.9815
59.5653 5472.2 73.9743
59.6403 5458.29 73.8802
59.7153 5424.55 73.6515
59.7903 5564.62 74.5964
59.8653 5738.65 75.7539
59.9403 5820.1 76.2896
60.0153 6084.33 78.0021
60.0903 6161.44 78.4948
60.1653 6293.68 79.3327
60.2403 6498.95 80.6161
60.3153 6438.94 80.243
60.3903 6345.36 79.6578
60.4653 6198.34 78.7296
60.5403 6162.8 78.5035
60.6153 6115.16 78.1995
60.6903 5949.62 77.1338
60.7653 5911.12 76.8838
60.8403 5619 74.96
60.9153 5648.54 75.1568
60.9903 5619.94 74.9662
61.0653 5631.12 75.0408
61.1403 5630.34 75.0356
61.2153 5583.35 74.7218
61.2903 5598.11 74.8205
61.3653 5517.55 74.2802
61.4403 5403.3 73.5071
61.5153 5504.79 74.1943
61.5903 5514.25 74.258
61.6653 5545.21 74.4662
61.7403 5621.72 74.9781
61.8153 5586.75 74.7446
61.8903 5638.99 75.0932
61.9653 5688.25 75.4205
62.0403 5705.2 75.5328
62.1153 5706.47 75.5412
62.1903 5847.28 76.4675
62.2653 6150.32 78.424
62.3403 6358.06 79.7375
62.4153 6737.11 82.0799
62.4903 7348.11 85.7211
62.5653 7872.92 88.7295
62.6403 8665.69 93.0897
62.7153 9285.94 96.3636
62.7903 9889.74 99.4472
62.8653 9908.02 99.5391
62.9403 9599.46 97.9769
63.0153 9029.14 95.0218
63.0903 8419.45 91.7575
63.1653 7664.67 87.5481
63.2403 6999.32 83.6619
63.3153 6612.61 81.318
63.3903 6330.41 79.5639
63.4653 6169.15 78.544
63.5403 5980.96 77.3366
63.6153 5936.86 77.051
63.6903 5877.19 76.6628
63.7653 5756.82 75.8737
63.8403 5742.39 75.7785
63.9153 5745.71 75.8005
63.9903 5630.65 75.0376
64.0653 5639.97 75.0998
64.1403 5722.94 75.6501
64.2153 5693.36 75.4543
64.2903 5609.84 74.8989
64.3653 5521.95 74.3098
64.4403 5588.9 74.7589
64.5153 5651.47 75.1763
64.5903 5647.17 75.1477
64.6653 5744.81 75.7945
64.7403 5781.34 76.0351
64.8153 5826.99 76.3347
64.8903 5884.24 76.7088
64.9653 5897.27 76.7937
65.0403 6086.45 78.0157
65.1153 6277.95 79.2335
65.1903 6600.71 81.2447
65.2653 6621.87 81.3749
65.3403 6716.58 81.9547
65.4153 6698.58 81.8449
65.4903 6428.61 80.1786
65.5653 6220.68 78.8713
65.6403 6120.26 78.2321
65.7153 6065.17 77.8792
65.7903 5984.41 77.359
65.8653 5896.56 76.7891
65.9403 5885.64 76.7179
66.0153 5904.49 76.8407
66.0903 5776.23 76.0015
66.1653 5804.31 76.186
66.2403 5867.48 76.5994
66.3153 6101.32 78.111
66.3903 6449.83 80.3108
66.4653 6952.77 83.3833
66.5403 7255.75 85.1807
66.6153 7971.84 89.2851
66.6903 8604.31 92.7594
66.7653 9496.22 97.4486
66.8403 10302.8 101.503
66.9153 10868.6 104.253
66.9903 10971.9 104.747
67.0653 10743.8 103.652
67.1403 9951.6 99.7577
67.2153 9087.77 95.3298
67.2903 8607.22 92.7751
67.3653 8159.94 90.3324
67.4403 7918.14 88.984
67.5153 7897.42 88.8674
67.5903 8213.7 90.6295
67.6653 8235.79 90.7512
67.7403 8317.58 91.2008
67.8153 8043.88 89.6877
67.8903 7788.47 88.2523
67.9653 7507.7 86.647
68.0403 7079.27 84.1384
68.1153 6755.33 82.1908
68.1903 6497.08 80.6045
68.2653 6247.26 79.0396
68.3403 6115.82 78.2037
68.4153 5922.19 76.9558
68.4903 5877.15 76.6626
68.5653 5763.26 75.9161
68.6403 5795.52 76.1283
68.7153 5763.56 75.9181
68.7903 5742.45 75.779
68.8653 5633.19 75.0546
68.9403 5544.51 74.4614
69.0153 5506.94 74.2088
69.0903 5514.44 74.2592
69.1653 5434.83 73.7213
69.2403 5513.48 74.2528
69.3153 5465.1 73.9263
69.3903 5498.67 74.153
69.4653 5586.88 74.7455
69.5403 5424.63 73.6521
69.6153 5422.21 73.6357
69.6903 5495.74 74.1332
69.7653 5527.84 74.3494
69.8403 5694.58 75.4625
69.9153 5953.49 77.1589
69.9903 5971.9 77.2781
70.0653 6051.3 77.7901
70.1403 6151.37 78.4307
70.2153 6082.53 77.9906
70.2903 5984.65 77.3605
70.3653 5934.06 77.0329
70.4403 5856.13 76.5254
70.5153 5836.07 76.3942
70.5903 5852.5 76.5016
70.6653 5874.14 76.6429
70.7403 5855.25 76.5196
70.8153 5649.31 75.1619
70.8903 5730.56 75.7005
70.9653 5754.46 75.8581
71.0403 5718.98 75.6239
71.1153 5722.94 75.6501
71.1903 5805.42 76.1933
71.2653 5631.5 75.0433
71.3403 5658.89 75.2256
71.4153 5699.12 75.4925
71.4903 5791.9 76.1045
71.5653 5894.45 76.7753
71.6403 6044.89 77.7489
71.7153 5880.24 76.6827
71.7903 5832.08 76.3681
71.8653 5784.24 76.0542
71.9403 5609.37 74.8957
72.0153 5496.34 74.1373
72.0903 5459.29 73.887
72.1653 5386.28 73.3913
72.2403 5437.3 73.738
72.3153 5444.94 73.7899
72.3903 5302.41 72.8177
72.4653 5358 73.1984
72.5403 5326.49 72.9828
72.6153 5337.42 73.0576
72.6903 5321.78 72.9505
72.7653 5520.64 74.301
72.8403 5649.99 75.1664
72.9153 5877.94 76.6677
72.9903 6098.07 78.0901
73.0653 6329.93 79.5609
73.1403 6614.49 81.3295
73.2153 6690.09 81.793
73.2903 6849.63 82.7625
73.3653 6746.69 82.1382
73.4403 6682.25 81.745
73.5153 6437.88 80.2364
73.5903 6123.94 78.2556
73.6653 5864.81 76.582
73.7403 5630.32 75.0355
73.8153 5603.5 74.8565
73.8903 5555.77 74.537
73.9653 5445.2 73.7916
74.0403 5353.43 73.1672
74.1153 5381.48 73.3586
74.1903 5453.83 73.85
74.2653 5250.06 72.4573
74.3403 5261.64 72.5372
74.4153 5303 72.8217
74.4903 5400.7 73.4895
74.5653 5580.06 74.6998
74.6403 5515.15 74.264
74.7153 5409.65 73.5503
74.7903 5522.99 74.3168
74.8653 5603.88 74.8591
74.9403 5624.08 74.9939
75.0153 5643.67 75.1243
75.0903 5732.44 75.7128
75.1653 5922.33 76.9567
75.2403 6148.25 78.4108
75.3153 6348.64 79.6784
75.3903 6826.86 82.6248
75.4653 7187.3 84.7779
75.5403 7302.85 85.4567
75.6153 7486.05 86.522
75.6903 7388.08 85.9539
75.7653 7178.37 84.7253
75.8403 7008.11 83.7144
75.9153 6735.46 82.0698
75.9903 6536.08 80.846
76.0653 6399.13 79.9946
76.1403 6345.28 79.6572
76.2153 6403.21 80.0201
76.2903 6485.14 80.5304
76.3653 6555.67 80.9671
76.4403 6326.18 79.5373
76.5153 6190.33 78.6787
76.5903 6049.95 77.7814
76.6653 5907.45 76.8599
76.7403 5896.28 76.7872
76.8153 5815.41 76.2588
76.8903 5875.59 76.6524
76.9653 5894.55 76.776
77.0403 5962.42 77.2167
77.1153 6183.84 78.6374
77.1903 6945 83.3367
77.2653 8212.04 90.6203
77.3403 11373.9 106.649
77.4153 17443 132.072
77.4903 24770.8 157.387
77.5653 30706.6 175.233
77.6403 33732 183.663
77.7153 34764.8 186.453
77.7903 34140.4 184.771
77.8653 31438.6 177.309
77.9403 26800.8 163.71
78.0153 20546.9 143.342
78.0903 14932.4 122.198
78.1653 10828.9 104.062
78.2403 8344.83 91.35
78.3153 6990.7 83.6104
78.3903 6402.31 80.0145
78.4653 6110.06 78.1669
78.5403 6010.32 77.5263
78.6153 5901.6 76.8219
78.6903 5821.08 76.296
78.7653 5692.34 75.4476
78.8403 5708.58 75.5551
78.9153 5857.4 76.5337
78.9903 6068.94 77.9034
79.0653 6262.11 79.1335
79.1403 6539.19 80.8653
79.2153 7041.11 83.9113
79.2903 7322.67 85.5726
79.3653 7500.22 86.6038
79.4403 7508.34 86.6507
79.5153 7510.61 86.6638
79.5903 7072.57 84.0986
79.6653 6757.23 82.2024
79.7403 6495.24 80.5931
79.8153 6146.62 78.4004
79.8903 5855.21 76.5193
79.9653 5724.51 75.6605
80.0403 5619.47 74.9631
80.1153 5525.16 74.3314
80.1903 5524.86 74.3294
80.2653 5451.95 73.8373
80.3403 5336.32 73.0501
80.4153 5426.72 73.6663
80.4903 5347.75 73.1283
80.5653 5240.44 72.3909
80.6403 5191.56 72.0525
80.7153 5070.19 71.2053
80.7903 5096.36 71.3888
80.8653 5192.08 72.0561
80.9403 5180.44 71.9753
81.0153 5248.72 72.4481
81.0903 5056.99 71.1125
81.1653 5134.46 71.6552
81.2403 5000.04 70.711
81.3153 5048.04 71.0495
81.3903 5075.98 71.2459
81.4653 5155.2 71.7997
81.5403 5181.82 71.9849
81.6153 5174.82 71.9362
81.6903 5116.43 71.5292
81.7653 5165.69 71.8727
81.8403 5375.19 73.3157
81.9153 5493.73 74.1197
81.9903 5605.41 74.8693
82.0653 5802.65 76.1751
82.1403 6052.26 77.7963
82.2153 6356.45 79.7274
82.2903 6637.82 81.4728
82.3653 6822.46 82.5982
82.4403 6893.02 83.0242
82.5153 6855.14 82.7958
82.5903 6679.1 81.7257
82.6653 6478.82 80.4911
82.7403 6151.33 78.4304
82.8153 5936.54 77.0489
82.8903 5700.91 75.5044
82.9653 5561.61 74.5762
83.0403 5468.53 73.9495
83.1153 5475.66 73.9977
83.1903 5366.45 73.256
83.2653 5355.65 73.1823
83.3403 5347.4 73.1259
83.4153 5333.14 73.0283
83.4903 5294.72 72.7649
83.5653 5216.57 72.2258
83.6403 5163.5 71.8575
83.7153 5202.23 72.1265
83.7903 5273.01 72.6155
83.8653 5208.86 72.1724
83.9403 5190.72 72.0466
84.0153 5106.65 71.4608
84.0903 5083.54 71.299
84.1653 5054.73 71.0966
84.2403 5127.47 71.6064
84.3153 5201.32 72.1202
84.3903 5110.45 71.4874
84.4653 5085.6 71.3134
84.5403 5154.58 71.7954
84.6153 5120.73 71.5593
84.6903 5100.61 71.4186
84.7653 5085.97 71.316
84.8403 5113.95 71.5119
84.9153 5172.79 71.9221
84.9903 5264.18 72.5547
85.0653 5406.03 73.5257
85.1403 5376.71 73.326
85.2153 5329.54 73.0037
85.2903 5474.39 73.9891
85.3653 5490.93 74.1008
85.4403 5506.85 74.2081
85.5153 5489.79 74.0931
85.5903 5631.27 75.0418
85.6653 5705.81 75.5368
85.7403 5674.14 75.3269
85.8153 5703.98 75.5247
85.8903 5711.61 75.5752
85.9653 5957.98 77.1879
86.0403 6040.71 77.722
86.1153 6289.28 79.305
86.1903 6362.98 79.7683
86.2653 6321.61 79.5086
86.3403 6307.29 79.4184
86.4153 6008.43 77.5141
86.4903 5819.32 76.2845
86.5653 5568.42 74.6218
86.6403 5492.48 74.1112
86.7153 5472.38 73.9756
86.7903 5511.65 74.2405
86.8653 5373.57 73.3046
86.9403 5375 73.3144
87.0153 5268.32 72.5832
87.0903 5131.18 71.6322
87.1653 5092.67 71.363
87.2403 5182.36 71.9886
87.3153 5119.78 71.5527
87.3903 5137.09 71.6735
87.4653 5092.88 71.3644
87.5403 5086.57 71.3202
87.6153 5093.18 71.3665
87.6903 5078.58 71.2641
87.7653 5205.34 72.1481
87.8403 5375.29 73.3164
87.9153 5458.09 73.8789
87.9903 5597.12 74.8139
88.0653 5731.22 75.7048
88.1403 5915.46 76.912
88.2153 6112.4 78.1819
88.2903 6285.53 79.2813
88.3653 6453.4 80.3331
88.4403 6433.93 80.2118
88.5153 6258.56 79.111
88.5903 6072.32 77.9251
88.6653 5835.38 76.3896
88.7403 5628.74 75.025
88.8153 5405.7 73.5234
88.8903 5379.81 73.3472
88.9653 5306.95 72.8488
89.0403 5319.72 72.9364
89.1153 5232.7 72.3374
89.1903 5235.58 72.3573
89.2653 5077.19 71.2544
89.3403 5088.76 71.3356
89.4153 5054.91 71.0979
89.4903 4995.69 70.6802
89.5653 5048.67 71.054
89.6403 5218.45 72.2388
89.7153 5380.54 73.3521
89.7903 5469.29 73.9546
89.8653 5605.88 74.8724
89.9403 5661.59 75.2435
90.0153 5625.56 75.0037
90.0903 5444.53 73.787
90.1653 5355.94 73.1843
90.2403 5198.48 72.1005
90.3153 5169.25 71.8975
90.3903 5121.79 71.5667
90.4653 5007.04 70.7604
90.5403 4980.61 70.5734
90.6153 5090.73 71.3493
90.6903 4926.07 70.186
90.7653 5061.7 71.1457
90.8403 5032.29 70.9386
90.9153 5038.41 70.9818
90.9903 5030.69 70.9273
91.0653 5032.43 70.9396
91.1403 5019.49 70.8484
91.2153 5150.29 71.7655
91.2903 5040.73 70.9981
91.3653 5066.58 71.1799
91.4403 5147.18 71.7438
91.5153 5054.02 71.0916
91.5903 5111.32 71.4935
91.6653 5005.15 70.7471
91.7403 4968.47 70.4874
91.8153 5048.46 71.0525
91.8903 5030.99 70.9295
91.9653 5039.88 70.9921
92.0403 5105.36 71.4518
92.1153 5053.19 71.0858
92.1903 4965.97 70.4696
92.2653 4985.28 70.6065
92.3403 5083.01 71.2952
92.4153 5026.61 70.8986
92.4903 5008.33 70.7695
92.5653 5073.56 71.229
92.6403 5081.85 71.2871
92.7153 5186.6 72.0181
92.7903 5023.82 70.8789
92.8653 4994.78 70.6738
92.9403 5153.28 71.7864
93.0153 5137.36 71.6754
93.0903 5128.54 71.6139
93.1653 5190.47 72.0449
93.2403 5358.64 73.2027
93.3153 5439.43 73.7525
93.3903 5441.35 73.7655
93.4653 5665.05 75.2665
93.5403 5640.89 75.1059
93.6153 5806.51 76.2004
93.6903 5936.36 77.0478
93.7653 5864.06 76.5771
93.8403 5864.65 76.581
93.9153 5905.36 76.8463
93.9903 6167.17 78.5314
94.0653 6265.71 79.1562
94.1403 6628.92 81.4182
94.2153 7277.2 85.3065
94.2903 8437.18 91.8541
94.3653 11486.8 107.177
94.4403 17443.2 132.073
94.5153 26364.2 162.371
94.5903 35306.7 187.901
94.6653 42550.7 206.278
94.7403 47705.5 218.416
94.8153 50970.5 225.766
94.8903 50948 225.717
94.9653 45667.5 213.699
95.0403 36071 189.924
95.1153 25560 159.875
95.1903 17602.4 132.674
95.2653 12508.9 111.843
95.3403 9486.52 97.3988
95.4153 8018.78 89.5477
95.4903 7537.85 86.8208
95.5653 6998.91 83.6595
95.6403 6660.59 81.6124
95.7153 6399.04 79.994
95.7903 5927.69 76.9915
95.8653 5974.03 77.2918
95.9403 5990.58 77.3988
96.0153 5792.92 76.1113
96.0903 5705.56 75.5351
96.1653 5454.21 73.8527
96.2403 5288.44 72.7216
96.3153 5121.98 71.568
96.3903 5160.52 71.8367
96.4653 5222.27 72.2653
96.5403 5319.11 72.9322
96.6153 5059.19 71.128
96.6903 5030.1 70.9232
96.7653 5079.47 71.2704
96.8403 4930.88 70.2202
96.9153 4966.25 70.4717
96.9903 4832.78 69.5182
97.0653 4839.5 69.5665
97.1403 4928.49 70.2032
97.2153 4990.82 70.6458
97.2903 4911.88 70.0848
97.3653 4991.45 70.6502
97.4403 5080.31 71.2763
97.5153 4919.18 70.1369
97.5903 4999.52 70.7073
97.6653 4975.08 70.5342
97.7403 5121.17 71.5624
97.8153 5013.61 70.8069
97.8903 4927.56 70.1966
97.9653 5041.73 71.0051
98.0403 5033.32 70.9459
98.1153 5138.04 71.6801
98.1903 5115.5 71.5227
98.2653 5106.43 71.4593
98.3403 5112.76 71.5036
98.4153 5151.26 71.7723
98.4903 5132.64 71.6424
98.5653 5095.15 71.3803
98.6403 5169.71 71.9007
98.7153 5178.98 71.9652
98.7903 5263.83 72.5522
98.8653 5303.57 72.8256
98.9403 5361.34 73.2212
99.0153 5360.87 73.218
99.0903 5295.48 72.7701
99.1653 5317.64 72.9222
99.2403 5512.03 74.243
99.3153 5453.35 73.8468
99.3903 5654.7 75.1977
99.4653 5872.1 76.6297
99.5403 6193.4 78.6982
99.6153 6003.57 77.4827
99.6903 6025.17 77.622
99.7653 6053.1 77.8017
99.8403 6105 78.1345
99.9153 6156.47 78.4632
99.9903 6144.49 78.3868
100.065 6316.63 79.4773
100.14 6855.37 82.7972
100.215 7537.12 86.8166
100.29 8314.8 91.1855
100.365 8713.27 93.3449
100.44 9140.01 95.6034
100.515 8917.52 94.4326
100.59 8705.72 93.3044
100.665 8605.81 92.7675
100.74 7823.14 88.4485
100.815 7074.95 84.1127
100.89 6288.23 79.2984
100.965 5900.93 76.8175
101.04 5493.78 74.12
101.115 5377.58 73.332
101.19 5355.7 73.1827
101.265 5273.17 72.6166
101.34 5197.64 72.0946
101.415 5246.25 72.431
101.49 5186.78 72.0193
101.565 5295.47 72.77
101.64 5501.65 74.1731
101.715 5545.32 74.4669
101.79 5521.15 74.3045
101.865 5630.61 75.0374
101.94 5625.15 75.001
102.015 5654.33 75.1953
102.09 5541.8 74.4433
102.165 5464.92 73.9251
102.24 5384.61 73.3799
102.315 5160.81 71.8388
102.39 5144.36 71.7242
102.465 5094.69 71.3771
102.54 5007.99 70.7672
102.615 4922.19 70.1583
102.69 4896.36 69.974
102.765 4825.49 69.4658
102.84 4840.28 69.5721
102.915 4843.02 69.5918
102.99 4828.95 69.4906
103.065 4805.94 69.3249
103.14 4935.48 70.253
103.215 4835.39 69.537
103.29 4895.15 69.9653
103.365 4865.02 69.7497
103.44 4907.19 70.0513
103.515 5018.5 70.8414
103.59 4896.46 69.9747
103.665 4930.38 70.2167
103.74 4871.73 69.7977
103.815 4971.38 70.508
103.89 4964.1 70.4563
103.965 4888.75 69.9196
104.04 4955.17 70.3929
104.115 4926.05 70.1858
104.19 4987.69 70.6236
104.265 5142.33 71.71
104.34 5139.75 71.692
104.415 5165.68 71.8727
104.49 5190.73 72.0467
104.565 5141.69 71.7056
104.64 5328.4 72.9959
104.715 5509.66 74.2271
104.79 5718.87 75.6232
104.865 5627.56 75.0171
104.94 5791 76.0986
105.015 5703.43 75.521
105.09 5584.74 74.7311
105.165 5547.5 74.4815
105.24 5424.93 73.6541
105.315 5401.83 73.4972
105.39 5316.53 72.9146
105.465 5181.09 71.9798
105.54 5066.27 71.1777
105.615 5076.9 71.2523
105.69 5106.05 71.4566
105.765 5016.98 70.8307
105.84 4939.27 70.2799
105.915 4999.84 70.7096
105.99 5074.52 71.2357
106.065 5111.22 71.4928
106.14 5032.92 70.943
106.215 5115.18 71.5205
106.29 5261.55 72.5365
106.365 5314.62 72.9014
106.44 5370.66 73.2848
106.515 5428.88 73.681
106.59 5398.77 73.4763
106.665 5350.1 73.1444
106.74 5382.19 73.3634
106.815 5337.03 73.055
106.89 5417.43 73.6032
106.965 5450.25 73.8258
107.04 5506.61 74.2065
107.115 5436.8 73.7347
107.19 5406.33 73.5278
107.265 5376.71 73.326
107.34 5396.03 73.4576
107.415 5304.65 72.833
107.49 5187.58 72.0249
107.565 5195.98 72.0832
107.64 5180.09 71.9728
107.715 5134.26 71.6538
107.79 5057.37 71.1152
107.865 4917.32 70.1236
107.94 4875.91 69.8277
108.015 4979.28 70.564
108.09 4879.89 69.8562
108.165 4865.75 69.755
108.24 4832.9 69.5191
108.315 4832.27 69.5145
108.39 4858.73 69.7046
108.465 4823.9 69.4543
108.54 4803.57 69.3078
108.615 4779.5 69.1339
108.69 4766.48 69.0397
108.765 4859.48 69.71
108.84 4931.45 70.2243
108.915 4969.4 70.4939
108.99 4923.38 70.1668
109.065 5066 71.1758
109.14 5087.44 71.3263
109.215 5108.16 71.4714
109.29 5319.91 72.9377
109.365 5557.57 74.5491
109.44 5636 75.0733
109.515 5751.93 75.8415
109.59 5904.9 76.8433
109.665 5842.14 76.4339
109.74 5766.94 75.9404
109.815 5916.34 76.9177
109.89 5720.42 75.6335
109.965 5570.25 74.6341
110.04 5489.39 74.0904
110.115 5343.3 73.0979
110.19 5239.13 72.3818
110.265 5171.71 71.9146
110.34 5184 72
110.415 5095.2 71.3807
110.49 5069.81 71.2026
110.565 4933.23 70.2369
110.64 5025.76 70.8926
110.715 4902.94 70.021
110.79 4804.79 69.3166
110.865 4843.06 69.5921
110.94 4897.19 69.9799
111.015 4865.75 69.7549
111.09 4852.01 69.6563
111.165 4876.83 69.8343
111.24 4916.75 70.1196
111.315 4822.36 69.4432
111.39 4784.94 69.1733
111.465 4907.83 70.0559
111.54 4975.95 70.5404
111.615 4921.63 70.1543
111.69 4852.16 69.6575
111.765 4806.05 69.3257
111.84 4833.54 69.5237
111.915 4911.94 70.0852
111.99 5019.41 70.8478
112.065 4847.63 69.6249
112.14 4891.63 69.9402
112.215 4964.6 70.4599
112.29 4935.67 70.2544
112.365 4869.07 69.7787
112.44 4845.44 69.6092
112.515 4868.71 69.7762
112.59 4923.66 70.1688
112.665 4837.93 69.5552
112.74 4967.76 70.4823
112.815 5140.43 71.6968
112.89 5188.57 72.0317
112.965 5247.14 72.4371
113.04 5025.69 70.8921
113.115 5033.6 70.9479
113.19 5015.98 70.8236
113.265 5120.68 71.5589
113.34 5122.02 71.5683
113.415 5185.78 72.0124
113.49 5082.9 71.2945
113.565 5208.82 72.1721
113.64 5225.22 72.2857
113.715 5249.87 72.456
113.79 5294.31 72.762
113.865 5266.39 72.5699
113.94 5202.67 72.1295
114.015 5258.14 72.513
114.09 5051.69 71.0753
114.165 5146.67 71.7403
114.24 5027.08 70.9019
114.315 4954.55 70.3886
114.39 4900.87 70.0062
114.465 4844.76 69.6043
114.54 5000.41 70.7136
114.615 5022.49 70.8695
114.69 4998.12 70.6974
114.765 4928.51 70.2034
114.84 4888.58 69.9184
114.915 4798.72 69.2728
114.99 4876.41 69.8313
115.065 4817.23 69.4062
115.14 4744.88 68.8831
115.215 4768.03 69.0509
115.29 4888.11 69.915
115.365 4754.23 68.9509
115.44 4672.32 68.3543
115.515 4771.91 69.079
115.59 4882.36 69.8739
115.665 4907.27 70.0519
115.74 4831.06 69.5058
115.815 4879.96 69.8567
115.89 4989.49 70.6363
115.965 5030.26 70.9243
116.04 4978.14 70.5559
116.115 5019.67 70.8497
116.19 5009.17 70.7755
116.265 4998.75 70.7018
116.34 5036.5 70.9683
116.415 5002.17 70.726
116.49 4997.79 70.695
116.565 5013.93 70.8091
116.64 4852.98 69.6633
116.715 5023.55 70.877
116.79 4971.01 70.5054
116.865 5099.81 71.4129
116.94 5118.33 71.5425
117.015 4979.34 70.5644
117.09 5005.28 70.748
117.165 5067.36 71.1854
117.24 5108.74 71.4755
117.315 5150.41 71.7664
117.39 5372.02 73.2941
117.465 5451.38 73.8335
117.54 5504.58 74.1929
117.615 5584.12 74.727
117.69 5723.46 75.6535
117.765 5747.05 75.8093
117.84 5674.93 75.3322
117.915 5749.64 75.8264
117.99 5756.17 75.8694
118.065 5748.9 75.8215
118.14 5727.09 75.6775
118.215 5629.45 75.0297
118.29 5485.44 74.0638
118.365 5438.92 73.7491
118.44 5450.51 73.8275
118.515 5450.9 73.8302
118.59 5522.5 74.3136
118.665 5558.1 74.5527
118.74 5575.78 74.6712
118.815 5598.9 74.8258
118.89 5722.84 75.6495
118.965 5854.65 76.5157
119.04 6118.89 78.2233
119.115 6246.98 79.0379
119.19 6487.31 80.5438
119.265 6740.76 82.1021
119.34 6925.66 83.2206
119.415 7099.94 84.2611
119.49 7097.7 84.2478
119.565 7281.95 85.3344
119.64 7069.46 84.0801
119.715 6993.13 83.6249
119.79 6852.86 82.782
119.865 6548.44 80.9224
119.94 6306.42 79.413
120.015 6134.74 78.3246
120.09 5828.34 76.3436
120.165 5678.92 75.3586
120.24 5503.21 74.1836
120.315 5377.01 73.3281
120.39 5275.58 72.6332
120.465 5394.42 73.4467
120.54 5177.89 71.9576
120.615 5115.46 71.5225
120.69 5105.63 71.4537
120.765 5133.82 71.6507
120.84 4979.39 70.5648
120.915 5073.76 71.2303
120.99 5193.75 72.0677
121.065 5001.89 70.7241
121.14 5120.71 71.5591
121.215 5028.82 70.9142
121.29 4980.43 70.5721
121.365 4897.4 69.9814
121.44 4876.22 69.83
121.515 4937.15 70.2648
121.59 4824.3 69.4572
121.665 4955.66 70.3964
121.74 4874.8 69.8198
121.815 4877.9 69.842
121.89 4861.32 69.7232
121.965 4878.72 69.8479
122.04 4845.5 69.6096
122.115 4852.6 69.6606
122.19 4839.99 69.57
122.265 4914.98 70.1069
122.34 4921.67 70.1546
122.415 4815.41 69.3932
122.49 4868.77 69.7766
122.565 4854.6 69.6749
122.64 4884.24 69.8874
122.715 4753.13 68.943
122.79 4806.96 69.3322
122.865 4808.48 69.3432
122.94 4864.41 69.7453
123.015 4859.13 69.7075
123.09 4925.86 70.1844
123.165 4796.29 69.2553
123.24 4741.7 68.86
123.315 4752.74 68.9401
123.39 4780.9 69.1441
123.465 4831.05 69.5058
123.54 4755.92 68.9632
123.615 4740.28 68.8497
123.69 4818.1 69.4125
123.765 4762.57 69.0114
123.84 4825.52 69.466
123.915 4907.3 70.0521
123.99 4742.32 68.8645
124.065 4813.25 69.3776
124.14 4852.94 69.663
124.215 4818.5 69.4154
124.29 4811.48 69.3648
124.365 4887.15 69.9081
124.44 4990.65 70.6446
124.515 5093.48 71.3687
124.59 5273.06 72.6158
124.665 5587.68 74.7508
124.74 6150.42 78.4246
124.815 7225.56 85.0033
124.89 8602.3 92.7486
124.965 10314.3 101.559
125.04 12179.8 110.362
125.115 13866.5 117.756
125.19 15769.5 125.577
125.265 17412.3 131.956
125.34 18510.1 136.052
125.415 18480.1 135.942
125.49 17569 132.548
125.565 16096.2 126.871
125.64 14095 118.723
125.715 12043.9 109.745
125.79 10084.8 100.423
125.865 8618.87 92.8379
125.94 7397.58 86.0092
126.015 6908.65 83.1183
126.09 6586.44 81.1569
126.165 6355.45 79.7211
126.24 6337.93 79.6111
126.315 6190.54 78.68
126.39 6097.91 78.0891
126.465 5968.26 77.2545
126.54 6103.36 78.124
126.615 6067.89 77.8967
126.69 6091.21 78.0462
126.765 6086.03 78.013
126.84 5871.3 76.6244
126.915 5810.65 76.2276
126.99 5670.99 75.306
127.065 5560.52 74.5689
127.14 5493.06 74.1152
127.215 5467.38 73.9417
127.29 5328.43 72.9961
127.365 5428.55 73.6787
127.44 5400.43 73.4876
127.515 5310.45 72.8728
127.59 5171.4 71.9125
127.665 5212 72.1942
127.74 5178.14 71.9593
127.815 5275.78 72.6346
127.89 5201.57 72.1219
127.965 5100.86 71.4203
128.04 5142.2 71.7091
128.115 5222 72.2634
128.19 5039.95 70.9926
128.265 5134 71.6519
128.34 5242.83 72.4074
128.415 5319.43 72.9344
128.49 5191.97 72.0554
128.565 5186.84 72.0197
128.64 5224.4 72.28
128.715 5195.35 72.0788
128.79 5182.92 71.9925
128.865 5182.08 71.9867
128.94 5137.59 71.677
129.015 4993.73 70.6663
129.09 5153.1 71.7851
129.165 5085.47 71.3125
129.24 5009.86 70.7803
129.315 4875.15 69.8223
129.39 4954.26 70.3865
129.465 4918.59 70.1327
129.54 4875.4 69.8241
129.615 4998.4 70.6993
129.69 4975.9 70.5401
129.765 4910.48 70.0748
129.84 4964.38 70.4583
129.915 5004.4 70.7418
129.99 5027.17 70.9026
130.065 5000.06 70.7111
130.14 5171.1 71.9104
130.215 5173.08 71.9241
130.29 5255.25 72.4931
130.365 5167 71.8819
130.44 5202.19 72.1262
130.515 5276.62 72.6404
130.59 5361.65 73.2233
130.665 5341.81 73.0877
130.74 5320.03 72.9386
130.815 5350.28 73.1456
130.89 5279.81 72.6623
130.965 5303.17 72.8229
131.04 5361.75 73.224
131.115 5404.18 73.5131
131.19 5375.66 73.3189
131.265 5431.78 73.7006
131.34 5420.46 73.6237
131.415 5445.54 73.7939
131.49 5540.57 74.435
131.565 5444.91 73.7897
131.64 5476.95 74.0064
131.715 5364.84 73.2451
131.79 5329.39 73.0027
131.865 5339.56 73.0723
131.94 5262.21 72.5411
132.015 5241.55 72.3986
132.09 5154.3 71.7934
132.165 5081.09 71.2818
132.24 5103.19 71.4366
132.315 5293.98 72.7598
132.39 5017.36 70.8333
132.465 4965.48 70.4661
132.54 5199.96 72.1107
132.615 5158.78 71.8246
132.69 5176.69 71.9492
132.765 5252.91 72.4769
132.84 5370.74 73.2854
132.915 5455.36 73.8604
132.99 5523.76 74.322
133.065 5657.49 75.2163
133.14 5598.25 74.8214
133.215 5712.97 75.5842
133.29 5896.89 76.7912
133.365 5960.01 77.2011
133.44 5985.2 77.3641
133.515 5918.32 76.9306
133.59 6049.56 77.7789
133.665 6121.92 78.2427
133.74 6047.02 77.7626
133.815 6045.3 77.7515
133.89 5884.79 76.7124
133.965 5928.17 76.9946
134.04 5927.59 76.9908
134.115 5828.92 76.3474
134.19 5863.65 76.5745
134.265 5817.63 76.2734
134.34 5933.61 77.03
134.415 5889.68 76.7442
134.49 5850.12 76.4861
134.565 5761.95 75.9075
134.64 5751.78 75.8405
134.715 5743.84 75.7881
134.79 5745.72 75.8005
134.865 5817.1 76.2699
134.94 5778.47 76.0162
135.015 5600.11 74.8339
135.09 5768.54 75.9509
135.165 5687.8 75.4175
135.24 5778.42 76.0159
135.315 5637.99 75.0865
135.39 5687.35 75.4146
135.465 5839.89 76.4192
135.54 5812.64 76.2407
135.615 5762.73 75.9126
135.69 5845.52 76.456
135.765 5868.62 76.6069
135.84 5692.29 75.4473
135.915 5635.08 75.0672
135.99 5590.48 74.7695
136.065 5516.59 74.2738
136.14 5584.71 74.7309
136.215 5421.5 73.6309
136.29 5316.03 72.9111
136.365 5318.93 72.931
136.44 5342.32 73.0912
136.515 5223.31 72.2725
136.59 5236.55 72.364
136.665 5242.03 72.4019
136.74 5210.54 72.1841
136.815 5226.78 72.2965
136.89 5114.5 71.5157
136.965 5150.49 71.7669
137.04 5133.17 71.6462
137.115 5099.56 71.4112
137.19 5072.41 71.2208
137.265 4943.46 70.3098
137.34 5016.46 70.827
137.415 4998.92 70.703
137.49 4981.96 70.583
137.565 5006.21 70.7546
137.64 5109 71.4773
137.715 4963.24 70.4503
137.79 4984.77 70.6029
137.865 5032.9 70.9429
137.94 5070.46 71.2072
138.015 5059.98 71.1336
138.09 5022.12 70.8669
138.165 5128.73 71.6152
138.24 5150.88 71.7696
138.315 5287.81 72.7173
138.39 5303.3 72.8238
138.465 5416 73.5935
138.54 5493.62 74.1189
138.615 5502.3 74.1775
138.69 5437.39 73.7387
138.765 5465.42 73.9285
138.84 5555.85 74.5376
138.915 5656.65 75.2107
138.99 5565.19 74.6002
139.065 5480 74.027
139.14 5570.81 74.6379
139.215 5533.56 74.3879
139.29 5559.82 74.5642
139.365 5570.34 74.6347
139.44 5608.66 74.891
139.515 5563.29 74.5875
139.59 5541.87 74.4438
139.665 5479 74.0203
139.74 5186.02 72.0141
139.815 5153.27 71.7863
139.89 5127.96 71.6098
139.965 5268 72.581
140.04 5229.75 72.317
140.115 5161.15 71.8412
140.19 5120.82 71.5599
140.265 5137.17 71.674
140.34 5006.75 70.7584
140.415 4834.96 69.5339
140.49 5053.83 71.0903
140.565 5066.04 71.1761
140.64 5284.36 72.6936
140.715 5065.75 71.1741
140.79 5150.38 71.7662
140.865 5155.66 71.8029
140.94 5020.36 70.8545
141.015 5021.99 70.866
141.09 4988 70.6258
141.165 5044.8 71.0268
141.24 5069.99 71.2038
141.315 5186.49 72.0173
141.39 5042.88 71.0132
141.465 5234.14 72.3473
141.54 5270.96 72.6013
141.615 5063.78 71.1602
141.69 5295.35 72.7692
141.765 5344.08 73.1032
