# Supplementary material for: Small-pore hydridic frameworks store densely packed hydrogen
Source: Nat Chem. 2024 Feb 6;16(5):809–16. doi: 10.1038/s41557-024-01443-x (PMC11087247; doi:10.1038/s41557-024-01443-x)
Supplement: Supplementary file 6 — NPD data on Mg(11BD4)2 collected at 25 K, 0.43 mbar of D2 at E9@HMI [file 41557_2024_1443_MOESM6_ESM.dat]

-9.35708 313.525 17.7911
-9.28208 330.853 18.1894
-9.20708 326.509 18.0696
-9.13208 348.097 18.6573
-9.05708 389.174 19.7275
-8.98208 337.75 18.378
-8.90708 336.626 18.3474
-8.83208 399.653 19.9913
-8.75708 296.491 17.2189
-8.68208 267.624 16.3592
-8.60708 323.18 17.9772
-8.53208 348.695 18.6734
-8.45708 363.984 19.0784
-8.38208 387.55 19.6863
-8.30708 384.758 19.6152
-8.23208 367.274 19.1644
-8.15708 339.206 18.4175
-8.08208 328.97 18.1375
-8.00708 322.245 17.9512
-7.93208 349.648 18.6989
-7.85708 389.591 19.7381
-7.78208 357.212 18.9001
-7.70708 380.664 19.5106
-7.63208 352.859 18.7845
-7.55708 383.715 19.5886
-7.48208 349.904 18.7057
-7.40708 373.971 19.3383
-7.33208 335.953 18.329
-7.25708 361.936 19.0246
-7.18208 393.895 19.8468
-7.10708 404.707 20.1173
-7.03208 354.838 18.8372
-6.95708 388.105 19.7004
-6.88208 379.833 19.4893
-6.80708 347.527 18.6421
-6.73208 311.497 17.6493
-6.65708 413.36 20.3312
-6.58208 404.644 20.1158
-6.50708 368.747 19.2028
-6.43208 378.914 19.4657
-6.35708 402.248 20.0561
-6.28208 393.557 19.8383
-6.20708 419.426 20.4799
-6.13208 341.828 18.4886
-6.05708 375.216 19.3705
-5.98208 430.661 20.7524
-5.90708 411.143 20.2767
-5.83208 363.043 19.0537
-5.75708 369.493 19.2222
-5.68208 358.699 18.9393
-5.60708 387.228 19.6781
-5.53208 396.917 19.9228
-5.45708 431.521 20.7731
-5.38208 422.259 20.549
-5.30708 378.924 19.466
-5.23208 414.663 20.3633
-5.15708 402.171 20.0542
-5.08208 403.779 20.0942
-5.00708 415.244 20.3775
-4.93208 423.331 20.575
-4.85708 416.647 20.4119
-4.78208 423.912 20.5891
-4.70708 420.691 20.5107
-4.63208 430.029 20.7371
-4.55708 431.8 20.7798
-4.48208 438.071 20.9301
-4.40708 379.612 19.4836
-4.33208 426.316 20.6474
-4.25708 453.284 21.2905
-4.18208 455.441 21.3411
-4.10708 463.234 21.5229
-4.03208 451.918 21.2584
-3.95708 428.67 20.7043
-3.88208 431.311 20.768
-3.80708 454.612 21.3216
-3.73208 447.655 21.1579
-3.65708 459.772 21.4423
-3.58208 450.819 21.2325
-3.50708 448.414 21.1758
-3.43208 509.455 22.5711
-3.35708 494.715 22.2422
-3.28208 470.397 21.6886
-3.20708 459.721 21.4411
-3.13208 498.376 22.3243
-3.05708 489.501 22.1247
-2.98208 469.66 21.6716
-2.90708 447.5 21.1542
-2.83208 492.838 22.2
-2.75708 507.907 22.5368
-2.68208 474.258 21.7775
-2.60708 513.002 22.6495
-2.53208 576.104 24.0022
-2.45708 588.094 24.2507
-2.38208 527.767 22.9732
-2.30708 536.66 23.1659
-2.23208 564.501 23.7592
-2.15708 518.479 22.7701
-2.08208 587.047 24.2291
-2.00708 607.524 24.648
-1.93208 589.48 24.2792
-1.85708 545.897 23.3644
-1.78208 604.686 24.5904
-1.70708 622.544 24.9508
-1.63208 582.761 24.1404
-1.55708 576.841 24.0175
-1.48208 610.274 24.7037
-1.40708 628.628 25.0725
-1.33208 592.826 24.348
-1.25708 610.27 24.7036
-1.18208 614.562 24.7904
-1.10708 584.608 24.1787
-1.03208 602.103 24.5378
-0.957081 604.981 24.5964
-0.882081 597.813 24.4502
-0.807081 646.586 25.4281
-0.73208 686.897 26.2087
-0.657081 583.549 24.1568
-0.582081 632.292 25.1454
-0.507081 611.261 24.7237
-0.432081 577.656 24.0345
-0.35708 542.977 23.3019
-0.282081 608.796 24.6738
-0.207081 688.401 26.2374
-0.132081 750.418 27.3938
-0.0570812 619.282 24.8854
0.0179195 778.848 27.9703
0.0929193 572.511 23.9272
0.167919 671.554 25.9144
0.242919 567.858 23.8298
0.317919 671.211 25.9077
0.39292 661.02 25.7103
0.467919 593.391 24.3596
0.542919 791.979 28.1421
0.617919 765.356 27.6651
0.692919 721.367 26.8583
0.76792 775.144 27.8414
0.842919 887.729 29.7948
0.917919 1027.84 32.06
0.992919 1108.33 33.2916
1.06792 1245.19 35.2872
1.14292 1277.73 35.7453
1.21792 1325.89 36.4128
1.29292 1336.5 36.5582
1.36792 1450.78 38.0891
1.44292 1393.84 37.3341
1.51792 1453.83 38.1291
1.59292 1507.7 38.8292
1.66792 1521.17 39.0022
1.74292 1562.06 39.5229
1.81792 1567.49 39.5915
1.89292 1700 41.2311
1.96792 1759.25 41.9434
2.04292 1844.87 42.952
2.11792 2181.73 46.709
2.19292 2399.42 48.9839
2.26792 2720.41 52.1575
2.34292 3021.98 54.9725
2.41792 3234.42 56.872
2.49292 3485.5 59.0381
2.56792 3806.77 61.699
2.64292 3977.85 63.0702
2.71792 4290.6 65.5027
2.79292 4786.68 69.1859
2.86792 5076.92 71.2525
2.94292 5378.77 73.3401
3.01792 5687.06 75.4126
3.09292 6096.3 78.0788
3.16792 6383.78 79.8986
3.24292 6642.61 81.5022
3.31792 6899.25 83.0617
3.39292 7023.15 83.8043
3.46792 7076.59 84.1225
3.54292 7094.33 84.2278
3.61792 7287.69 85.368
3.69292 7271.18 85.2712
3.76792 7320.95 85.5626
3.84292 7315.97 85.5334
3.91792 7134.66 84.4669
3.99292 7183.74 84.757
4.06792 7247.74 85.1337
4.14292 7353.29 85.7513
4.21792 7405.33 86.0542
4.29292 7142.27 84.5119
4.36792 7264.55 85.2324
4.44292 7319.8 85.5559
4.51792 7494.7 86.5719
4.59292 7269.79 85.2631
4.66792 7339.97 85.6736
4.74292 7348.17 85.7214
4.81792 7137.2 84.4819
4.89292 7251 85.1528
4.96792 7216.02 84.9471
5.04292 7315.56 85.531
5.11792 7382.8 85.9232
5.19292 7270.04 85.2645
5.26792 7282.55 85.3378
5.34292 7324.02 85.5805
5.41792 7123.37 84.4
5.49292 7206.59 84.8916
5.56792 7252.73 85.1629
5.64292 7184.32 84.7604
5.71792 7224.43 84.9967
5.79292 7237.78 85.0752
5.86792 7192.12 84.8064
5.94292 7372.85 85.8653
6.01792 7235.1 85.0594
6.09292 7169.62 84.6736
6.16792 7192.93 84.8112
6.24292 7134.04 84.4632
6.31792 7103.3 84.2811
6.39292 7013.32 83.7455
6.46792 7163.26 84.6361
6.54292 7033.63 83.8668
6.61792 7147.15 84.5408
6.69292 7101.69 84.2715
6.76792 7034.68 83.873
6.84292 7080.6 84.1463
6.91792 7041.33 83.9127
6.99292 7081.72 84.153
7.06792 7147.18 84.541
7.14292 6979.15 83.5413
7.21792 6927.64 83.2324
7.29292 7013.4 83.7461
7.36792 6982.62 83.562
7.44292 6965.45 83.4593
7.51792 6948.01 83.3547
7.59292 7053.35 83.9842
7.66792 6970.23 83.4879
7.74292 7026.17 83.8223
7.81792 6964.49 83.4535
7.89292 7063.29 84.0434
7.96792 7132.05 84.4515
8.04292 6973.19 83.5056
8.11792 7004.01 83.69
8.19292 6942.01 83.3187
8.26792 6985.19 83.5774
8.34292 6887.93 82.9936
8.41792 6802.24 82.4757
8.49292 6682.61 81.7472
8.56792 6719.72 81.9739
8.64292 6778.94 82.3343
8.71792 6879.01 82.9398
8.79292 7089.27 84.1978
8.86792 6937.76 83.2932
8.94292 6960.67 83.4306
9.01792 6909.48 83.1233
9.09292 6761.93 82.2309
9.16792 6739.2 82.0927
9.24292 6734.32 82.0629
9.31792 6882.39 82.9602
9.39292 6770.08 82.2805
9.46792 6833.45 82.6647
9.54292 6798.84 82.4551
9.61792 6935.44 83.2793
9.69292 6794.02 82.4259
9.76792 6837.85 82.6913
9.84292 6901.72 83.0766
9.91792 6927.03 83.2288
9.99292 7078.92 84.1363
10.0679 7139.67 84.4966
10.1429 6913.17 83.1455
10.2179 6968.65 83.4784
10.2929 6957.42 83.4112
10.3679 6922.08 83.1991
10.4429 7040.21 83.906
10.5179 6994.1 83.6307
10.5929 6940.37 83.3089
10.6679 6904.67 83.0944
10.7429 6827.31 82.6276
10.8179 6839.49 82.7012
10.8929 6763.57 82.2409
10.9679 6737.57 82.0827
11.0429 6660.3 81.6107
11.1179 6859.7 82.8233
11.1929 6756.65 82.1989
11.2679 6761.9 82.2308
11.3429 6716.53 81.9544
11.4179 6713.31 81.9348
11.4929 6638.98 81.4799
11.5679 6664.28 81.635
11.6429 6553.75 80.9552
11.7179 6676.77 81.7115
11.7929 6614.97 81.3325
11.8679 6670.33 81.6721
11.9429 6859.93 82.8247
12.0179 6789.98 82.4013
12.0929 6728.33 82.0264
12.1679 6728.69 82.0286
12.2429 6736.72 82.0775
12.3179 6760.45 82.222
12.3929 6808.76 82.5152
12.4679 6737.08 82.0797
12.5429 6600.68 81.2446
12.6179 6552.96 80.9503
12.6929 6709.52 81.9116
12.7679 6699.11 81.8481
12.8429 6673.06 81.6888
12.9179 6788.79 82.3941
12.9929 6704.69 81.8821
13.0679 6766.49 82.2587
13.1429 6693.78 81.8155
13.2179 6704.79 81.8828
13.2929 6658.97 81.6025
13.3679 6817.17 82.5662
13.4429 6894.88 83.0354
13.5179 6721.31 81.9836
13.5929 6798.47 82.4528
13.6679 6729.43 82.0331
13.7429 6708.32 81.9043
13.8179 6665.11 81.6401
13.8929 6904.83 83.0953
13.9679 6909.05 83.1207
14.0429 6932.01 83.2587
14.1179 6948.45 83.3574
14.1929 6884.03 82.9701
14.2679 7075.29 84.1147
14.3429 7196.3 84.831
14.4179 7100.23 84.2629
14.4929 7152.34 84.5715
14.5679 7166.43 84.6548
14.6429 7356.68 85.7711
14.7179 7622.77 87.3085
14.7929 7888.03 88.8146
14.8679 8473.42 92.0512
14.9429 8241.2 90.7811
15.0179 8992.54 94.829
15.0929 9558.66 97.7684
15.1679 10082.8 100.413
15.2429 11378.1 106.668
15.3179 13132.8 114.599
15.3929 14479.5 120.331
15.4679 16642.4 129.005
15.5429 19071.9 138.101
15.6179 21592.4 146.944
15.6929 24337.3 156.004
15.7679 26711.9 163.438
15.8429 27046.9 164.459
15.9179 26521.5 162.854
15.9929 24641 156.974
16.0679 21776.1 147.567
16.1429 18817.9 137.178
16.2179 15671.3 125.185
16.2929 12865.2 113.425
16.3679 10473.9 102.342
16.4429 9220.25 96.0221
16.5179 8246.21 90.8087
16.5929 7661.19 87.5282
16.6679 7389.2 85.9605
16.7429 7092.45 84.2167
16.8179 7003.03 83.6841
16.8929 7035.69 83.879
16.9679 6929.57 83.2441
17.0429 7019.27 83.7811
17.1179 6846.38 82.7429
17.1929 6876.31 82.9235
17.2679 6877.11 82.9283
17.3429 6795.75 82.4363
17.4179 6978.15 83.5353
17.4929 6882.15 82.9588
17.5679 6978.8 83.5392
17.6429 7109.6 84.3184
17.7179 7287.14 85.3647
17.7929 7291.54 85.3905
17.8679 7282 85.3346
17.9429 7501.08 86.6088
18.0179 7916.61 88.9753
18.0929 8029.3 89.6063
18.1679 8363.11 91.45
18.2429 8799.69 93.8066
18.3179 8892.92 94.3023
18.3929 9294.15 96.4062
18.4679 8950.99 94.6097
18.5429 8650.02 93.0055
18.6179 8369.05 91.4825
18.6929 7849.69 88.5985
18.7679 7497.42 86.5877
18.8429 7318.41 85.5477
18.9179 7042.82 83.9215
18.9929 6761.08 82.2258
19.0679 6627.76 81.411
19.1429 6307.2 79.4179
19.2179 6304.22 79.3991
19.2929 6476.64 80.4776
19.3679 6371.43 79.8212
19.4429 6478.99 80.4922
19.5179 6556.98 80.9752
19.5929 6536.16 80.8465
19.6679 6405.01 80.0313
19.7429 6210.7 78.808
19.8179 6175.59 78.5849
19.8929 6212.7 78.8207
19.9679 6385.39 79.9086
20.0429 6418.41 80.115
20.1179 6317.29 79.4814
20.1929 6404.22 80.0263
20.2679 6295.98 79.3472
20.3429 6388.42 79.9276
20.4179 6349.46 79.6835
20.4929 6321.05 79.505
20.5679 6333.82 79.5853
20.6429 6343.94 79.6489
20.7179 6351.64 79.6972
20.7929 6520.26 80.7481
20.8679 6371.76 79.8233
20.9429 6374.66 79.8415
21.0179 6410.77 80.0673
21.0929 6468.8 80.4288
21.1679 6418.2 80.1137
21.2429 6503.12 80.6419
21.3179 6554.55 80.9602
21.3929 6459.7 80.3723
21.4679 6262.87 79.1383
21.5429 6380.44 79.8776
21.6179 6461.05 80.3807
21.6929 6287.08 79.2911
21.7679 6358.86 79.7425
21.8429 6310.85 79.4409
21.9179 6515.22 80.7169
21.9929 6342 79.6367
22.0679 6375.02 79.8437
22.1429 6542.22 80.884
22.2179 6457.58 80.3591
22.2929 6488.52 80.5514
22.3679 6521.18 80.7538
22.4429 6392.57 79.9536
22.5179 6239.5 78.9905
22.5929 6362.21 79.7635
22.6679 6484.41 80.5259
22.7429 6412.71 80.0794
22.8179 6387.2 79.92
22.8929 6465.07 80.4056
22.9679 6441.18 80.257
23.0429 6446.94 80.2929
23.1179 6368.1 79.8004
23.1929 6461.59 80.384
23.2679 6497.93 80.6097
23.3429 6607.36 81.2857
23.4179 6666.09 81.6461
23.4929 6489.75 80.559
23.5679 6724.12 82.0008
23.6429 6840.64 82.7082
23.7179 7149.56 84.5551
23.7929 7377.99 85.8952
23.8679 7671.62 87.5878
23.9429 8153 90.294
24.0179 8626.07 92.8766
24.0929 9168.42 95.7518
24.1679 9975.34 99.8766
24.2429 10727.3 103.573
24.3179 11274.6 106.182
24.3929 11651.4 107.942
24.4679 11985.9 109.48
24.5429 11746.6 108.382
24.6179 11356.7 106.568
24.6929 10666.3 103.278
24.7679 9538.38 97.6646
24.8429 8571.83 92.5842
24.9179 8014.55 89.524
24.9929 7311.14 85.5052
25.0679 6978.19 83.5355
25.1429 6842.92 82.7219
25.2179 6739.02 82.0915
25.2929 6580.87 81.1225
25.3679 6670.26 81.6717
25.4429 6601.57 81.25
25.5179 6540.76 80.875
25.5929 6506.99 80.6659
25.6679 6640.61 81.4899
25.7429 6599.08 81.2347
25.8179 6593.4 81.1998
25.8929 6779.94 82.3404
25.9679 6873.06 82.9039
26.0429 6921.62 83.1962
26.1179 7039.46 83.9015
26.1929 7058.77 84.0165
26.2679 7066.86 84.0646
26.3429 6942.74 83.3231
26.4179 6910.88 83.1317
26.4929 6742.64 82.1136
26.5679 6625.27 81.3957
26.6429 6402.17 80.0136
26.7179 6476.97 80.4796
26.7929 6468.82 80.429
26.8679 6326.58 79.5398
26.9429 6286.52 79.2876
27.0179 6324.46 79.5264
27.0929 6357.87 79.7363
27.1679 6387.41 79.9213
27.2429 6334.73 79.591
27.3179 6376.83 79.8551
27.3929 6299.31 79.3682
27.4679 6293.71 79.3329
27.5429 6398.8 79.9925
27.6179 6376.89 79.8554
27.6929 6257.42 79.1038
27.7679 6299.67 79.3705
27.8429 6331.43 79.5703
27.9179 6348.95 79.6803
27.9929 6370.81 79.8174
28.0679 6428.16 80.1758
28.1429 6473.9 80.4605
28.2179 6429.62 80.1849
28.2929 6488.63 80.552
28.3679 6504.58 80.651
28.4429 6376.29 79.8517
28.5179 6481.97 80.5107
28.5929 6526.2 80.7849
28.6679 6623.61 81.3856
28.7429 6618.15 81.352
28.8179 6580.82 81.1222
28.8929 6797.39 82.4463
28.9679 6978.9 83.5398
29.0429 7160.06 84.6172
29.1179 7327.96 85.6035
29.1929 7607.5 87.221
29.2679 7620.33 87.2945
29.3429 7943.43 89.1259
29.4179 7904.68 88.9083
29.4929 7654.47 87.4898
29.5679 7453.28 86.3324
29.6429 7260.06 85.206
29.7179 7010.71 83.73
29.7929 6880.93 82.9514
29.8679 6829.5 82.6408
29.9429 6896.59 83.0457
30.0179 6884.3 82.9717
30.0929 6939.92 83.3062
30.1679 7151.87 84.5687
30.2429 7260.81 85.2104
30.3179 7591.96 87.1318
30.3929 7924.4 89.0191
30.4679 8276.04 90.9728
30.5429 8753.94 93.5625
30.6179 9319.4 96.5371
30.6929 9976.27 99.8813
30.7679 10414.3 102.051
30.8429 10588.9 102.903
30.9179 10592 102.917
30.9929 10287.5 101.427
31.0679 9656.8 98.269
31.1429 9062.18 95.1955
31.2179 8415.38 91.7354
31.2929 7840.5 88.5466
31.3679 7305.25 85.4708
31.4429 6967.1 83.4692
31.5179 6879.68 82.9438
31.5929 6716.47 81.9541
31.6679 6725.16 82.0071
31.7429 6717.1 81.9579
31.8179 6693.95 81.8166
31.8929 6740.84 82.1026
31.9679 6883.12 82.9646
32.0429 6965.48 83.4594
32.1179 6934.75 83.2752
32.1929 6920.01 83.1866
32.2679 6946.31 83.3446
32.3429 6869.31 82.8813
32.4179 6997.36 83.6502
32.4929 6946.24 83.3441
32.5679 7050.62 83.968
32.6429 6974.84 83.5155
32.7179 7096.78 84.2424
32.7929 7392.26 85.9782
32.8679 7831.74 88.4971
32.9429 8285.53 91.0249
33.0179 9041.18 95.0851
33.0929 9900.59 99.5017
33.1679 10984 104.805
33.2429 12363.8 111.192
33.3179 14009.1 118.36
33.3929 15770.3 125.58
33.4679 17433.8 132.037
33.5429 18710 136.784
33.6179 19199.5 138.562
33.6929 19042.9 137.996
33.7679 17793.3 133.392
33.8429 15999.9 126.491
33.9179 14168 119.029
33.9929 12148.4 110.22
34.0679 10399.5 101.978
34.1429 9001.49 94.8762
34.2179 8224.23 90.6875
34.2929 7501.38 86.6105
34.3679 6987.36 83.5904
34.4429 6833.57 82.6654
34.5179 6794.1 82.4263
34.5929 6626.95 81.4061
34.6679 6506.29 80.6616
34.7429 6571.87 81.0671
34.8179 6539.22 80.8654
34.8929 6476.8 80.4785
34.9679 6510.48 80.6875
35.0429 6566.38 81.0332
35.1179 6440.99 80.2557
35.1929 6564.03 81.0187
35.2679 6674.54 81.6979
35.3429 6738.63 82.0891
35.4179 6849.78 82.7634
35.4929 6995.91 83.6416
35.5679 7306.02 85.4753
35.6429 7652.86 87.4807
35.7179 8193.74 90.5193
35.7929 8633.48 92.9165
35.8679 9376.34 96.8315
35.9429 10389.8 101.93
36.0179 11361.2 106.589
36.0929 12303.9 110.923
36.1679 12899.5 113.576
36.2429 12802.9 113.15
36.3179 12392.5 111.322
36.3929 11503.4 107.254
36.4679 10481.3 102.378
36.5429 9449.4 97.208
36.6179 8389.05 91.5918
36.6929 7702.68 87.7649
36.7679 7180.76 84.7394
36.8429 6861.06 82.8315
36.9179 6721.92 81.9873
36.9929 6617.7 81.3493
37.0679 6499.02 80.6165
37.1429 6528.66 80.8001
37.2179 6550.92 80.9378
37.2929 6586.37 81.1565
37.3679 6589.93 81.1784
37.4429 6692.95 81.8104
37.5179 6634.38 81.4517
37.5929 6570.15 81.0564
37.6679 6521.07 80.7531
37.7429 6480.39 80.5009
37.8179 6300.22 79.3739
37.8929 6170.67 78.5536
37.9679 6190.64 78.6806
38.0429 6103.47 78.1247
38.1179 6131.03 78.3009
38.1929 6121.18 78.238
38.2679 6184.49 78.6415
38.3429 6093.38 78.0601
38.4179 6129.94 78.2939
38.4929 6173.71 78.5729
38.5679 6179.38 78.609
38.6429 6176.05 78.5879
38.7179 6179.3 78.6085
38.7929 6082.32 77.9892
38.8679 6074.14 77.9367
38.9429 6117.11 78.212
39.0179 6080.59 77.9781
39.0929 6167.93 78.5361
39.1679 6034.97 77.6851
39.2429 6027.66 77.638
39.3179 5981.44 77.3398
39.3929 6060.45 77.8489
39.4679 6062.56 77.8624
39.5429 5958.81 77.1933
39.6179 6046.4 77.7586
39.6929 6164.48 78.5142
39.7679 5942.28 77.0862
39.8429 5970.55 77.2693
39.9179 5990.62 77.3991
39.9929 6096.07 78.0773
40.0679 6072.39 77.9255
40.1429 6172.4 78.5646
40.2179 6229.04 78.9243
40.2929 6279.08 79.2407
40.3679 6360.85 79.7549
40.4429 6629.26 81.4202
40.5179 6892.44 83.0207
40.5929 7276.27 85.301
40.6679 7779.48 88.2014
40.7429 8354 91.4002
40.8179 9000.62 94.8716
40.8929 9617.26 98.0676
40.9679 9842.66 99.2102
41.0429 9597.43 97.9665
41.1179 9164.24 95.73
41.1929 8523.88 92.3249
41.2679 7946.39 89.1425
41.3429 7474.29 86.454
41.4179 7022.72 83.8017
41.4929 6905.38 83.0986
41.5679 6600.72 81.2448
41.6429 6597.99 81.228
41.7179 6615.81 81.3376
41.7929 6853.07 82.7833
41.8679 7018.54 83.7767
41.9429 7203.15 84.8714
42.0179 7390.92 85.9704
42.0929 7423.72 86.161
42.1679 7321.73 85.5671
42.2429 7318.49 85.5482
42.3179 7082.95 84.1603
42.3929 6770.15 82.2809
42.4679 6593.3 81.1992
42.5429 6468.69 80.4282
42.6179 6468.9 80.4295
42.6929 6403.63 80.0227
42.7679 6402.03 80.0127
42.8429 6322.11 79.5117
42.9179 6488.06 80.5485
42.9929 6654.8 81.577
43.0679 6743.14 82.1166
43.1429 6798.59 82.4536
43.2179 6728.7 82.0287
43.2929 6703.21 81.8731
43.3679 6654.36 81.5743
43.4429 6471.77 80.4473
43.5179 6416.06 80.1003
43.5929 6267.52 79.1677
43.6679 6148.29 78.411
43.7429 6252.34 79.0717
43.8179 6158.37 78.4753
43.8929 6010.74 77.529
43.9679 6077.53 77.9585
44.0429 6168.82 78.5419
44.1179 6146.04 78.3967
44.1929 6202.12 78.7536
44.2679 6449.33 80.3077
44.3429 6677 81.7129
44.4179 7066.13 84.0603
44.4929 7690.11 87.6933
44.5679 8343.09 91.3405
44.6429 9240.68 96.1284
44.7179 10595.8 102.936
44.7929 12707.4 112.727
44.8679 15259.7 123.53
44.9429 17012.7 130.433
45.0179 17313.7 131.581
45.0929 17198.6 131.143
45.1679 17211.7 131.193
45.2429 16843.7 129.783
45.3179 16015.6 126.553
45.3929 14385.9 119.941
45.4679 12509 111.844
45.5429 10934.3 104.567
45.6179 9291.05 96.3901
45.6929 8057.04 89.761
45.7679 7327.24 85.5993
45.8429 6731.4 82.0451
45.9179 6549.01 80.926
45.9929 6374.96 79.8434
46.0679 6434.46 80.2151
46.1429 6339.12 79.6186
46.2179 6153.14 78.442
46.2929 6067.83 77.8963
46.3679 6112.71 78.1838
46.4429 6044.2 77.7445
46.5179 6077.48 77.9582
46.5929 6128.25 78.2832
46.6679 6031.17 77.6606
46.7429 6134.74 78.3246
46.8179 6112.15 78.1803
46.8929 6061.06 77.8528
46.9679 6147.15 78.4038
47.0429 6270.88 79.1889
47.1179 6230.39 78.9328
47.1929 6338.01 79.6116
47.2679 6389.71 79.9356
47.3429 6383.59 79.8974
47.4179 6399.61 79.9976
47.4929 6338.43 79.6142
47.5679 6202.19 78.754
47.6429 6168.88 78.5422
47.7179 6115.12 78.1992
47.7929 6116.62 78.2088
47.8679 6061.84 77.8578
47.9429 6129.92 78.2938
48.0179 6236.69 78.9727
48.0929 6126.59 78.2726
48.1679 6206.73 78.7828
48.2429 6106.41 78.1436
48.3179 6135.83 78.3315
48.3929 6319.75 79.4969
48.4679 6282.27 79.2608
48.5429 6311.63 79.4457
48.6179 6339.79 79.6228
48.6929 6623.01 81.3819
48.7679 6752.16 82.1715
48.8429 7212.84 84.9285
48.9179 7681.16 87.6422
48.9929 8312.23 91.1715
49.0679 9276.01 96.3121
49.1429 10337 101.671
49.2179 11208.4 105.87
49.2929 11726.1 108.287
49.3679 11927.5 109.213
49.4429 11658 107.972
49.5179 11026.4 105.007
49.5929 10056.1 100.28
49.6679 9152 95.6661
49.7429 8227.65 90.7064
49.8179 7527.98 86.7639
49.8929 6994.2 83.6313
49.9679 6818.69 82.5753
50.0429 6603.99 81.265
50.1179 6566.46 81.0337
50.1929 6484.04 80.5235
50.2679 6545.48 80.9041
50.3429 6468.83 80.429
50.4179 6371.21 79.8199
50.4929 6332.61 79.5777
50.5679 6238.35 78.9833
50.6429 6293.45 79.3313
50.7179 6257.21 79.1025
50.7929 6213.42 78.8253
50.8679 6173.23 78.5699
50.9429 6169.39 78.5454
51.0179 6075.83 77.9476
51.0929 6020.71 77.5932
51.1679 6073.86 77.935
51.2429 6044.05 77.7435
51.3179 6179.04 78.6069
51.3929 6291.82 79.321
51.4679 6323.57 79.5209
51.5429 6299.14 79.3671
51.6179 6286.37 79.2866
51.6929 6400.97 80.0061
51.7679 6626.81 81.4052
51.8429 6957.32 83.4105
51.9179 7572.32 87.0191
51.9929 8745.15 93.5155
52.0679 10849.4 104.16
52.1429 14229.8 119.289
52.2179 19230.2 138.673
52.2929 25575.8 159.924
52.3679 31250 176.777
52.4429 35056.6 187.234
52.5179 36327 190.596
52.5929 36516.8 191.094
52.6679 36858.2 191.985
52.7429 36155 190.145
52.8179 33021.4 181.718
52.8929 27203.5 164.935
52.9679 20865.2 144.448
53.0429 15489.8 124.458
53.1179 11826.1 108.748
53.1929 9828.14 99.137
53.2679 8659.37 93.0557
53.3429 7707.29 87.7912
53.4179 7239.01 85.0824
53.4929 7010.16 83.7267
53.5679 6833.25 82.6635
53.6429 6653.4 81.5684
53.7179 6505.35 80.6557
53.7929 6516.64 80.7257
53.8679 6377.76 79.8609
53.9429 6220.58 78.8707
54.0179 6085.69 78.0108
54.0929 6082.47 77.9902
54.1679 6052.09 77.7952
54.2429 6088.82 78.0309
54.3179 6038.71 77.7091
54.3929 5968.97 77.2591
54.4679 5950.71 77.1409
54.5429 5953.19 77.1569
54.6179 5953.19 77.1569
54.6929 5876.1 76.6557
54.7679 5954.41 77.1648
54.8429 6023.65 77.6122
54.9179 6205.35 78.774
54.9929 6143.64 78.3813
55.0679 5952.69 77.1537
55.1429 6087.98 78.0255
55.2179 5950.46 77.1392
55.2929 5937.67 77.0563
55.3679 6051.08 77.7887
55.4429 5872.67 76.6334
55.5179 5914.98 76.9089
55.5929 6041.59 77.7277
55.6679 5975.79 77.3033
55.7429 5964.03 77.2271
55.8179 6046.77 77.761
55.8929 6205.08 78.7724
55.9679 6209.62 78.8012
56.0429 6096.88 78.0825
56.1179 6011.81 77.5359
56.1929 5902.18 76.8257
56.2679 5778.64 76.0173
56.3429 5814.9 76.2555
56.4179 5838.69 76.4113
56.4929 5759.82 75.8935
56.5679 5807.12 76.2045
56.6429 5803.39 76.18
56.7179 5836.14 76.3947
56.7929 5908.06 76.8639
56.8679 5863.98 76.5766
56.9429 5848.7 76.4768
57.0179 5987.81 77.381
57.0929 5952.86 77.1548
57.1679 5846.57 76.4628
57.2429 5981.64 77.3411
57.3179 5982.16 77.3444
57.3929 6058.03 77.8333
57.4679 6250.02 79.057
57.5429 6333.73 79.5847
57.6179 6515.67 80.7197
57.6929 6441 80.2558
57.7679 6466.18 80.4126
57.8429 6358.25 79.7387
57.9179 6328.7 79.5532
57.9929 6363.76 79.7732
58.0679 6323.84 79.5226
58.1429 6492.27 80.5746
58.2179 6757.76 82.2056
58.2929 7182.09 84.7472
58.3679 7669.61 87.5763
58.4429 8106.93 90.0385
58.5179 8311.41 91.1669
58.5929 8407.78 91.6939
58.6679 8172.59 90.4024
58.7429 7814.48 88.3996
58.8179 7292.77 85.3977
58.8929 7062.68 84.0398
58.9679 6761.98 82.2313
59.0429 6464.17 80.4001
59.1179 6161.92 78.4979
59.1929 5918.74 76.9333
59.2679 5906.77 76.8555
59.3429 6038.66 77.7088
59.4179 5938.54 77.0619
59.4929 5914.39 76.9051
59.5679 5841.38 76.4289
59.6429 5972.71 77.2833
59.7179 5859.38 76.5466
59.7929 6173.39 78.5709
59.8679 6144.37 78.386
59.9429 6286.6 79.2881
60.0179 6527.31 80.7918
60.0929 6840.49 82.7073
60.1679 7081.09 84.1492
60.2429 7182.14 84.7475
60.3179 7133.57 84.4605
60.3929 7077.62 84.1286
60.4679 6845.3 82.7363
60.5429 6651.77 81.5584
60.6179 6640.87 81.4915
60.6929 6493.38 80.5815
60.7679 6224.2 78.8936
60.8429 6068.96 77.9035
60.9179 5963.86 77.226
60.9929 5911.77 76.888
61.0679 5868.97 76.6092
61.1429 5997.53 77.4437
61.2179 5988.75 77.387
61.2929 5969.99 77.2657
61.3679 5851.89 76.4977
61.4429 5702.11 75.5123
61.5179 5773.76 75.9853
61.5929 5843.2 76.4408
61.6679 5721.56 75.641
61.7429 5856.66 76.5288
61.8179 5833.8 76.3793
61.8929 5856.54 76.528
61.9679 5882.48 76.6973
62.0429 5921.99 76.9545
62.1179 5927.43 76.9898
62.1929 6099.43 78.0989
62.2679 6336.16 79.6
62.3429 6593.44 81.2
62.4179 6994.85 83.6352
62.4929 7696.01 87.7269
62.5679 8282.96 91.0108
62.6429 9007.4 94.9073
62.7179 9771.39 98.8503
62.7929 10354.7 101.758
62.8679 10395.4 101.958
62.9429 10102.4 100.511
63.0179 9457.93 97.2519
63.0929 8636.76 92.9342
63.1679 7903.59 88.9021
63.2429 7279.57 85.3204
63.3179 6899.79 83.065
63.3929 6572.62 81.0717
63.4679 6610.84 81.307
63.5429 6333.23 79.5816
63.6179 6182.49 78.6288
63.6929 6111.61 78.1768
63.7679 6008.61 77.5152
63.8429 5934.8 77.0377
63.9179 5936.66 77.0497
63.9929 5901.35 76.8202
64.0679 5953.87 77.1614
64.1429 5865.54 76.5868
64.2179 5886.13 76.7211
64.2929 5866.43 76.5926
64.3679 5746.95 75.8087
64.4429 5731.6 75.7074
64.5179 5818.02 76.276
64.5929 5859.51 76.5474
64.6679 5900.65 76.8157
64.7429 5937.41 77.0546
64.8179 5872.45 76.6319
64.8929 5860.71 76.5553
64.9679 6107.91 78.1531
65.0429 6085.23 78.0079
65.1179 6284.31 79.2736
65.1929 6340.61 79.628
65.2679 6451.15 80.3191
65.3429 6607.98 81.2895
65.4179 6455.49 80.346
65.4929 6373.97 79.8372
65.5679 6196.17 78.7158
65.6429 6172.7 78.5665
65.7179 6044.33 77.7453
65.7929 6097.84 78.0887
65.8679 6118.43 78.2204
65.9429 5981.1 77.3376
66.0179 5888.82 76.7386
66.0929 5979.97 77.3303
66.1679 6088.32 78.0277
66.2429 6166.93 78.5298
66.3179 6365.61 79.7848
66.3929 6747.76 82.1447
66.4679 7026.84 83.8263
66.5429 7505.46 86.634
66.6179 8204.86 90.5807
66.6929 8960.96 94.6624
66.7679 9593.05 97.9441
66.8429 10400.5 101.983
66.9179 11259 106.109
66.9929 11238.7 106.013
67.0679 10949.1 104.638
67.1429 10232.6 101.156
67.2179 9431.98 97.1184
67.2929 8916.37 94.4265
67.3679 8372.2 91.4997
67.4429 8159.95 90.3324
67.5179 8275.31 90.9687
67.5929 8556.72 92.5025
67.6679 8724.7 93.4061
67.7429 8737.85 93.4764
67.8179 8556.58 92.5018
67.8929 8199.95 90.5536
67.9679 7743.08 87.9947
68.0429 7390.92 85.9705
68.1179 7063.65 84.0455
68.1929 6665.7 81.6438
68.2679 6569.73 81.0539
68.3429 6342.39 79.6391
68.4179 6206.48 78.7812
68.4929 6247.42 79.0406
68.5679 6144.02 78.3838
68.6429 6028.08 77.6407
68.7179 6067.25 77.8926
68.7929 6101.24 78.1105
68.8679 6020.62 77.5927
68.9429 5939.57 77.0686
69.0179 5762.48 75.911
69.0929 5727.29 75.6789
69.1679 5736.69 75.7409
69.2429 5801.37 76.1667
69.3179 5897.51 76.7953
69.3929 5927.8 76.9922
69.4679 5862.47 76.5668
69.5429 5829.01 76.348
69.6179 5853.03 76.5051
69.6929 5905.93 76.85
69.7679 6066.61 77.8884
69.8429 6260.36 79.1224
69.9179 6530.76 80.8131
69.9929 6669.04 81.6642
70.0679 6805.69 82.4966
70.1429 6872.56 82.9009
70.2179 6827.04 82.6259
70.2929 6608.28 81.2913
70.3679 6570.51 81.0587
70.4429 6593.6 81.201
70.5179 6384.63 79.9039
70.5929 6361.93 79.7617
70.6679 6485.85 80.5348
70.7429 6408.15 80.0509
70.8179 6382.97 79.8935
70.8929 6498.17 80.6112
70.9679 6525.8 80.7824
71.0429 6499.05 80.6167
71.1179 6423.62 80.1475
71.1929 6368.76 79.8045
71.2679 6271.4 79.1921
71.3429 6189.63 78.6742
71.4179 6324.55 79.527
71.4929 6476.84 80.4788
71.5679 6631.61 81.4347
71.6429 6745.53 82.1312
71.7179 6853.58 82.7864
71.7929 6717.9 81.9628
71.8679 6471.89 80.4481
71.9429 6235.27 78.9638
72.0179 6079.43 77.9707
72.0929 6025.74 77.6256
72.1679 5859.26 76.5458
72.2429 5834.24 76.3822
72.3179 5842.7 76.4376
72.3929 5794.47 76.1214
72.4679 5695.89 75.4711
72.5429 5641.8 75.1119
72.6179 5672.64 75.3169
72.6929 5725.48 75.6669
72.7679 5837.79 76.4054
72.8429 5912.65 76.8937
72.9179 6012.71 77.5417
72.9929 6103.55 78.1252
73.0679 6300.91 79.3783
73.1429 6585.1 81.1486
73.2179 6659.07 81.6031
73.2929 6819.45 82.58
73.3679 6783.45 82.3617
73.4429 6605.68 81.2753
73.5179 6376.8 79.8549
73.5929 6167.15 78.5312
73.6679 5958.59 77.1919
73.7429 5827.87 76.3405
73.8179 5662.26 75.248
73.8929 5479.66 74.0247
73.9679 5647.8 75.1518
74.0429 5510.41 74.2321
74.1179 5546.07 74.4719
74.1929 5621.52 74.9768
74.2679 5631.6 75.044
74.3429 5448.85 73.8163
74.4179 5595.56 74.8035
74.4929 5593.5 74.7897
74.5679 5756.76 75.8733
74.6429 5835.65 76.3914
74.7179 5833.21 76.3755
74.7929 5782.6 76.0434
74.8679 5822.57 76.3057
74.9429 5917.39 76.9246
75.0179 5989.93 77.3946
75.0929 6152.56 78.4383
75.1679 6171.88 78.5613
75.2429 6495.65 80.5956
75.3179 6775.21 82.3117
75.3929 7049.24 83.9597
75.4679 7364.18 85.8148
75.5429 7619.09 87.2874
75.6179 7811.83 88.3846
75.6929 7611.27 87.2426
75.7679 7441.66 86.265
75.8429 7161.22 84.624
75.9179 6861.08 82.8316
75.9929 6689.47 81.7892
76.0679 6423.46 80.1465
76.1429 6583.48 81.1387
76.2179 6643.29 81.5064
76.2929 6602.61 81.2564
76.3679 6559.69 80.9919
76.4429 6508.5 80.6753
76.5179 6528.5 80.7992
76.5929 6337.29 79.6071
76.6679 6233.74 78.954
76.7429 6172.48 78.5652
76.8179 6027.88 77.6394
76.8929 5966.05 77.2402
76.9679 5999.2 77.4545
77.0429 6263.53 79.1425
77.1179 6491.09 80.5673
77.1929 7352.16 85.7448
77.2679 8523.02 92.3202
77.3429 11856.8 108.889
77.4179 17972.1 134.06
77.4929 25374.8 159.295
77.5679 31366.7 177.106
77.6429 34152.4 184.804
77.7179 35194.3 187.601
77.7929 35066 187.259
77.8679 32141.2 179.28
77.9429 27340.6 165.35
78.0179 20889.9 144.533
78.0929 15065 122.739
78.1679 10910.3 104.452
78.2429 8518.88 92.2978
78.3179 7331.71 85.6254
78.3929 6517.29 80.7297
78.4679 6334.65 79.5905
78.5429 6195.87 78.7138
78.6179 6033.84 77.6778
78.6929 6039.09 77.7116
78.7679 5973.51 77.2885
78.8429 6151.55 78.4318
78.9179 6343.35 79.6452
78.9929 6575.27 81.0881
79.0679 6785.85 82.3763
79.1429 7309.57 85.496
79.2179 7994.78 89.4135
79.2929 8413.96 91.7276
79.3679 8609.13 92.7854
79.4429 8559.1 92.5154
79.5179 8356.04 91.4114
79.5929 7727.65 87.9071
79.6679 7402.33 86.0368
79.7429 6895.43 83.0387
79.8179 6610.06 81.3023
79.8929 6216.83 78.8469
79.9679 6031.35 77.6618
80.0429 6092.54 78.0547
80.1179 5830.21 76.3558
80.1929 5782.52 76.0429
80.2679 5606.98 74.8798
80.3429 5625.56 75.0037
80.4179 5479.28 74.0222
80.4929 5517.31 74.2786
80.5679 5428.26 73.6767
80.6429 5344.57 73.1066
80.7179 5254.87 72.4905
80.7929 5297.48 72.7838
80.8679 5378.03 73.3351
80.9429 5385.62 73.3868
81.0179 5400.58 73.4887
81.0929 5313.34 72.8926
81.1679 5270.66 72.5993
81.2429 5322.63 72.9564
81.3179 5315.89 72.9102
81.3929 5350.45 73.1467
81.4679 5382.36 73.3646
81.5429 5354.35 73.1734
81.6179 5427.15 73.6692
81.6929 5376.12 73.322
81.7679 5528.1 74.3512
81.8429 5440.73 73.7613
81.9179 5679.35 75.3614
81.9929 5756.74 75.8732
82.0679 6099.14 78.097
82.1429 6286.27 79.286
82.2179 6383.06 79.8941
82.2929 6692.37 81.8069
82.3679 6942.25 83.3202
82.4429 6862.88 82.8425
82.5179 6859.04 82.8193
82.5929 6898.9 83.0596
82.6679 6606.75 81.2819
82.7429 6344.84 79.6545
82.8179 6212.79 78.8213
82.8929 5949.53 77.1332
82.9679 5796.69 76.136
83.0429 5719.35 75.6264
83.1179 5578.02 74.6861
83.1929 5553.82 74.524
83.2679 5603.06 74.8536
83.3429 5590.72 74.7711
83.4179 5454.23 73.8527
83.4929 5463.49 73.9154
83.5679 5387.54 73.3998
83.6429 5562.82 74.5843
83.7179 5632.39 75.0492
83.7929 5706.53 75.5416
83.8679 5650.1 75.1672
83.9429 5678.98 75.359
84.0179 5765.7 75.9322
84.0929 5532.98 74.384
84.1679 5538.04 74.418
84.2429 5394.54 73.4476
84.3179 5303.88 72.8277
84.3929 5430.64 73.6929
84.4679 5565.87 74.6048
84.5429 5480.12 74.0278
84.6179 5242.48 72.405
84.6929 5354.23 73.1726
84.7679 5443.07 73.7772
84.8429 5330.83 73.0125
84.9179 5444.32 73.7856
84.9929 5473.96 73.9862
85.0679 5616.15 74.941
85.1429 5556.63 74.5428
85.2179 5582.45 74.7158
85.2929 5695.48 75.4684
85.3679 5606.83 74.8788
85.4429 5705.65 75.5357
85.5179 5755.42 75.8645
85.5929 5837.17 76.4014
85.6679 5855.02 76.5181
85.7429 5896.59 76.7892
85.8179 6010.06 77.5246
85.8929 6054.86 77.813
85.9679 6240.61 78.9975
86.0429 6430.71 80.1917
86.1179 6698.22 81.8427
86.1929 6691.02 81.7986
86.2679 6542.11 80.8833
86.3429 6520.23 80.748
86.4179 6185.13 78.6456
86.4929 6046.6 77.7599
86.5679 5869.96 76.6156
86.6429 5740.53 75.7663
86.7179 5646.1 75.1405
86.7929 5726.19 75.6716
86.8679 5698.25 75.4867
86.9429 5546.26 74.4732
87.0179 5511.65 74.2405
87.0929 5442.51 73.7734
87.1679 5361.31 73.2209
87.2429 5391.43 73.4263
87.3179 5465.58 73.9296
87.3929 5354.73 73.176
87.4679 5363.4 73.2353
87.5429 5325.2 72.9739
87.6179 5352.46 73.1605
87.6929 5436.43 73.7321
87.7679 5602.47 74.8496
87.8429 5588.32 74.755
87.9179 5796.07 76.132
87.9929 5931.21 77.0143
88.0679 6029.54 77.6501
88.1429 6243.68 79.0169
88.2179 6527.18 80.791
88.2929 6714.42 81.9416
88.3679 6793.42 82.4222
88.4429 6878.51 82.9368
88.5179 6786.71 82.3815
88.5929 6431.95 80.1994
88.6679 6244.63 79.0229
88.7429 5989.89 77.3944
88.8179 5907.51 76.8603
88.8929 5709.13 75.5588
88.9679 5480.99 74.0337
89.0429 5500.75 74.1671
89.1179 5486.75 74.0726
89.1929 5385.61 73.3867
89.2679 5308.53 72.8597
89.3429 5243.87 72.4146
89.4179 5303.13 72.8226
89.4929 5397.52 73.4678
89.5679 5598.9 74.8258
89.6429 5745.82 75.8012
89.7179 5852.35 76.5006
89.7929 5994.17 77.422
89.8679 6067.7 77.8954
89.9429 5971.06 77.2726
90.0179 5905.24 76.8456
90.0929 5859.72 76.5488
90.1679 5777.36 76.009
90.2429 5648.75 75.1581
90.3179 5450.36 73.8266
90.3929 5381.74 73.3603
90.4679 5357.35 73.1939
90.5429 5402.28 73.5002
90.6179 5238.49 72.3774
90.6929 5176.39 71.9471
90.7679 5265.18 72.5616
90.8429 5229.31 72.314
90.9179 5253.4 72.4803
90.9929 5234.4 72.3492
91.0679 5203.55 72.1357
91.1429 5329.33 73.0022
91.2179 5335.36 73.0435
91.2929 5345.52 73.1131
91.3679 5355.32 73.1801
91.4429 5365.57 73.2501
91.5179 5343.43 73.0988
91.5929 5249.87 72.456
91.6679 5334.54 73.0379
91.7429 5342.13 73.0899
91.8179 5229.71 72.3168
91.8929 5218.05 72.236
91.9679 5316.68 72.9155
92.0429 5447.7 73.8086
92.1179 5364.13 73.2402
92.1929 5168.63 71.8932
92.2679 5164.71 71.8659
92.3429 5254.37 72.487
92.4179 5241.83 72.4005
92.4929 5235.88 72.3594
92.5679 5147.97 71.7494
92.6429 5265.34 72.5627
92.7179 5318.06 72.925
92.7929 5270.91 72.6011
92.8679 5329.54 73.0037
92.9429 5314.27 72.899
93.0179 5426.57 73.6652
93.0929 5501.71 74.1735
93.1679 5510.55 74.2331
93.2429 5677.87 75.3516
93.3179 5649.48 75.163
93.3929 5810 76.2234
93.4679 5975.89 77.3039
93.5429 6004.56 77.4891
93.6179 6117.7 78.2157
93.6929 6174.83 78.5801
93.7679 6218.95 78.8603
93.8429 6252.19 79.0708
93.9179 6311.66 79.446
93.9929 6440.78 80.2545
94.0679 6692.24 81.8061
94.1429 7059.85 84.0229
94.2179 7652.46 87.4784
94.2929 8793.97 93.7762
94.3679 11886.2 109.024
94.4429 17678 132.959
94.5179 26476.8 162.717
94.5929 35510.1 188.441
94.6679 43218.6 207.891
94.7429 48527.4 220.289
94.8179 52278.2 228.644
94.8929 52092.9 228.239
94.9679 47201.1 217.258
95.0429 37425.8 193.458
95.1179 26684.4 163.354
95.1929 18050.7 134.353
95.2679 12766.9 112.991
95.3429 10036.7 100.183
95.4179 8641.82 92.9614
95.4929 7753.97 88.0566
95.5679 7282.71 85.3388
95.6429 6985.35 83.5784
95.7179 6744.94 82.1276
95.7929 6406.47 80.0404
95.8679 6411.13 80.0695
95.9429 6182.17 78.6268
96.0179 6107.17 78.1484
96.0929 6038.78 77.7096
96.1679 5832.05 76.3679
96.2429 5657.17 75.2141
96.3179 5493.14 74.1157
96.3929 5391.35 73.4258
96.4679 5381.13 73.3562
96.5429 5381.95 73.3618
96.6179 5411.45 73.5625
96.6929 5317 72.9177
96.7679 5134.51 71.6555
96.8429 5188.17 72.029
96.9179 5032.22 70.9382
96.9929 5040.38 70.9956
97.0679 5136.73 71.671
97.1429 5263.17 72.5477
97.2179 5417.16 73.6014
97.2929 5368.38 73.2692
97.3679 5255.63 72.4957
97.4429 5314.1 72.8979
97.5179 5248.13 72.444
97.5929 5339.03 73.0687
97.6679 5196.28 72.0852
97.7429 5313.18 72.8916
97.8179 5380.02 73.3486
97.8929 5333.61 73.0315
97.9679 5335.46 73.0442
98.0429 5296.64 72.778
98.1179 5261.6 72.5369
98.1929 5295.63 72.7711
98.2679 5326.61 72.9836
98.3429 5373.45 73.3038
98.4179 5362.47 73.2289
98.4929 5268.58 72.585
98.5679 5376.31 73.3233
98.6429 5339.54 73.0722
98.7179 5532.87 74.3833
98.7929 5520.77 74.3019
98.8679 5534.24 74.3925
98.9429 5521.07 74.3039
99.0179 5601.75 74.8448
99.0929 5573.46 74.6556
99.1679 5648.33 75.1554
99.2429 5603.85 74.8588
99.3179 5723.29 75.6524
99.3929 5985.93 77.3688
99.4679 6306.46 79.4132
99.5429 6422.6 80.1411
99.6179 6214.87 78.8344
99.6929 6338.06 79.6119
99.7679 6493.31 80.5811
99.8429 6271.79 79.1946
99.9179 6218.7 78.8588
99.9929 6412.08 80.0755
100.068 6840.72 82.7086
100.143 7220 84.9706
100.218 7801.99 88.3289
100.293 8465.72 92.0093
100.368 9223.75 96.0404
100.443 9598.44 97.9716
100.518 9526.88 97.6057
100.593 9261.78 96.2381
100.668 8908.82 94.3865
100.743 8273.52 90.9589
100.818 7383.44 85.9269
100.893 6468.3 80.4258
100.968 6265.52 79.155
101.043 5817.48 76.2724
101.118 5621.13 74.9742
101.193 5578.47 74.6892
101.268 5658.83 75.2252
101.343 5596.7 74.8111
101.418 5539.61 74.4286
101.493 5467.01 73.9392
101.568 5488.36 74.0835
101.643 5502.93 74.1817
101.718 5633.64 75.0576
101.793 5755.87 75.8675
101.868 5864.04 76.577
101.943 6011.59 77.5344
102.018 5813.36 76.2454
102.093 5750.4 75.8314
102.168 5554.83 74.5307
102.243 5461.37 73.9011
102.318 5371.73 73.2921
102.393 5281.96 72.6771
102.468 5335 73.0411
102.543 5162.37 71.8496
102.618 5071.04 71.2113
102.693 5121.41 71.564
102.768 5013.63 70.807
102.843 5077.75 71.2583
102.918 5113.92 71.5117
102.993 5102.43 71.4313
103.068 5138.82 71.6855
103.143 5077.59 71.2572
103.218 5042.66 71.0117
103.293 5024.74 70.8854
103.368 4987.51 70.6223
103.443 4989.29 70.6349
103.518 5148.85 71.7555
103.593 5164 71.861
103.668 5061.92 71.1472
103.743 5077.04 71.2534
103.818 5096.73 71.3914
103.893 5100.41 71.4172
103.968 4992.58 70.6582
104.043 5003.68 70.7367
104.118 5151.47 71.7737
104.193 5167.42 71.8848
104.268 5264.41 72.5562
104.343 5200.12 72.1118
104.418 5336.43 73.0509
104.493 5324.65 72.9702
104.568 5593.31 74.7884
104.643 5621.63 74.9775
104.718 5679.9 75.3651
104.793 5880.64 76.6854
104.868 5985.47 77.3658
104.943 6000.15 77.4606
105.018 5954.47 77.1652
105.093 5875.54 76.652
105.168 5887.08 76.7273
105.243 5734.32 75.7253
105.318 5572.42 74.6486
105.393 5564.06 74.5926
105.468 5459.49 73.8884
105.543 5387.93 73.4025
105.618 5315.64 72.9084
105.693 5284.44 72.6942
105.768 5153.09 71.785
105.843 5247.31 72.4383
105.918 5280.14 72.6646
105.993 5244.82 72.4211
106.068 5342.48 73.0923
106.143 5332.47 73.0238
106.218 5410.99 73.5595
106.293 5394.45 73.4469
106.368 5623.4 74.9893
106.443 5686.06 75.406
106.518 5593.5 74.7897
106.593 5637.89 75.0859
106.668 5572.55 74.6495
106.743 5643.05 75.1202
106.818 5593.15 74.7873
106.893 5522.24 74.3118
106.968 5580.52 74.7029
107.043 5660.52 75.2364
107.118 5763.1 75.9151
107.193 5817.27 76.271
107.268 5750.32 75.8309
107.343 5655.74 75.2047
107.418 5605.5 74.8699
107.493 5545.59 74.4687
107.568 5539.19 74.4257
107.643 5385.45 73.3856
107.718 5326.23 72.981
107.793 5313.93 72.8967
107.868 5188.57 72.0317
107.943 5151.05 71.7708
108.018 5056.58 71.1096
108.093 5050.68 71.0681
108.168 5047.62 71.0466
108.243 5156.02 71.8054
108.318 5145.28 71.7306
108.393 5034.77 70.9561
108.468 4945.4 70.3236
108.543 4816.65 69.4021
108.618 4932.56 70.2322
108.693 5019.73 70.8501
108.768 5170.73 71.9078
108.843 5145.47 71.7319
108.918 5061.19 71.142
108.993 5294.66 72.7644
109.068 5303.25 72.8234
109.143 5294.88 72.7659
109.218 5470.75 73.9645
109.293 5652.66 75.1842
109.368 5759.87 75.8938
109.443 5902.45 76.8274
109.518 5991.89 77.4073
109.593 6174.04 78.5751
109.668 5987.63 77.3798
109.743 6004.92 77.4914
109.818 6039.95 77.7171
109.893 5946 77.1103
109.968 5854.95 76.5177
110.043 5513.7 74.2543
110.118 5421.15 73.6285
110.193 5271.85 72.6075
110.268 5239.69 72.3857
110.343 5315.11 72.9048
110.418 5222.22 72.265
110.493 5264.64 72.5578
110.568 5145.45 71.7318
110.643 5179.5 71.9687
110.718 5157.4 71.815
110.793 5118.93 71.5467
110.868 5006.9 70.7595
110.943 4962.41 70.4444
111.018 5123.41 71.578
111.093 5192.94 72.0621
111.168 5226.32 72.2933
111.243 5100.48 71.4177
111.318 5011.8 70.7941
111.393 5117.87 71.5393
111.468 5035.9 70.9641
111.543 5109.06 71.4777
111.618 5138.26 71.6817
111.693 5146.6 71.7398
111.768 5023.49 70.8766
111.843 4950.3 70.3584
111.918 5140.85 71.6997
111.993 5002.72 70.7299
112.068 5056.21 71.107
112.143 5141.24 71.7025
112.218 5008.91 70.7737
112.293 5145.4 71.7314
112.368 5180.84 71.9781
112.443 5087.35 71.3256
112.518 5048.45 71.0524
112.593 5146.89 71.7418
112.668 5177.38 71.954
112.743 5334.11 73.035
112.818 5351.61 73.1547
112.893 5345.52 73.1131
112.968 5430.9 73.6947
113.043 5220.35 72.252
113.118 5156.95 71.8119
113.193 5228.71 72.3098
113.268 5329.18 73.0013
113.343 5404.99 73.5186
113.418 5298.17 72.7886
113.493 5393.26 73.4388
113.568 5434.26 73.7174
113.643 5363 73.2325
113.718 5412.89 73.5724
113.793 5536.28 74.4062
113.868 5344.39 73.1053
113.943 5285.48 72.7013
114.018 5414.86 73.5858
114.093 5329.45 73.0031
114.168 5372.37 73.2964
114.243 5226.8 72.2966
114.318 5122.98 71.575
114.393 5106.54 71.4601
114.468 5129.65 71.6216
114.543 5134.8 71.6575
114.618 5146.31 71.7378
114.693 5064.61 71.1661
114.768 5030.38 70.9252
114.843 5068.18 71.1911
114.918 5043.68 71.0189
114.993 4919.22 70.1372
115.068 5017.13 70.8317
115.143 4956.1 70.3996
115.218 4950.41 70.3591
115.293 5000.51 70.7143
115.368 4861.36 69.7234
115.443 4963.84 70.4545
115.518 5001.43 70.7208
115.593 5035.67 70.9624
115.668 5138.99 71.6868
115.743 5140.27 71.6957
115.818 5199.46 72.1073
115.893 5313.56 72.8941
115.968 5471.62 73.9704
116.043 5257.45 72.5083
116.118 5324.02 72.9659
116.193 5315.01 72.9041
116.268 5268.03 72.5812
116.343 5386.75 73.3945
116.418 5325.19 72.9739
116.493 5203.59 72.1359
116.568 5117.42 71.5361
116.643 5080.34 71.2765
116.718 5145.09 71.7293
116.793 5319.16 72.9326
116.868 5341.68 73.0868
116.943 5277.42 72.6458
117.018 5318.88 72.9307
117.093 5437.01 73.7361
117.168 5398.41 73.4739
117.243 5432.29 73.7041
117.318 5474.53 73.99
117.393 5638.69 75.0912
117.468 5903.97 76.8373
117.543 6022.31 77.6035
117.618 6095.69 78.0749
117.693 6096.2 78.0781
117.768 6171.25 78.5573
117.843 6247.76 79.0428
117.918 6323.27 79.519
117.993 6169.72 78.5475
118.068 6182.54 78.6291
118.143 5967.82 77.2516
118.218 5912.2 76.8909
118.293 5825.82 76.3271
118.368 5782.9 76.0453
118.443 5725.67 75.6682
118.518 5798.9 76.1505
118.593 5747.22 75.8104
118.668 5795.64 76.1291
118.743 5829.88 76.3536
118.818 5884.52 76.7106
118.893 5913.11 76.8967
118.968 6046.32 77.7581
119.043 6296.57 79.3509
119.118 6589.74 81.1772
119.193 6856.26 82.8026
119.268 7006.59 83.7054
119.343 7161.66 84.6266
119.418 7412.3 86.0947
119.493 7546.48 86.8705
119.568 7414.42 86.107
119.643 7397.43 86.0083
119.718 7285.17 85.3532
119.793 7000.64 83.6698
119.868 6787.01 82.3833
119.943 6526.37 80.7859
120.018 6196.93 78.7206
120.093 6144.86 78.3892
120.168 5986.7 77.3738
120.243 5758.05 75.8818
120.318 5730.09 75.6974
120.393 5599.92 74.8326
120.468 5544.6 74.4621
120.543 5500.89 74.168
120.618 5333.13 73.0283
120.693 5199.39 72.1068
120.768 5297.53 72.7841
120.843 5288.56 72.7225
120.918 5290.23 72.734
120.993 5408.14 73.54
121.068 5278.48 72.6531
121.143 5186.07 72.0144
121.218 5148.5 71.753
121.293 5179.89 71.9715
121.368 5193.52 72.0661
121.443 5155.35 71.8007
121.518 5221.01 72.2566
121.593 5142.31 71.7099
121.668 5103.54 71.4391
121.743 5090.75 71.3495
121.818 4903.62 70.0258
121.893 5034 70.9507
121.968 4914.59 70.1041
122.043 5049.64 71.0608
122.118 5062.22 71.1493
122.193 5086.18 71.3174
122.268 5102.45 71.4315
122.343 4994.01 70.6683
122.418 5064.13 71.1627
122.493 4934.15 70.2435
122.568 5056.75 71.1108
122.643 5057.9 71.1189
122.718 5137.23 71.6745
122.793 5130.47 71.6273
122.868 5148.99 71.7565
122.943 5039.03 70.9861
123.018 5054.32 71.0937
123.093 4989.33 70.6352
123.168 5031.42 70.9325
123.243 5087.88 71.3294
123.318 4966.14 70.4708
123.393 5089.11 71.338
123.468 5006.18 70.7544
123.543 4994.68 70.673
123.618 4810.35 69.3567
123.693 4964.1 70.4564
123.768 5033.83 70.9495
123.843 5076.15 71.2471
123.918 5063.57 71.1587
123.993 5048.72 71.0544
124.068 4928.61 70.2041
124.143 4960.62 70.4317
124.218 5007.98 70.7671
124.293 5076.45 71.2492
124.368 5086.16 71.3173
124.443 5246.38 72.4319
124.518 5378.35 73.3373
124.593 5440.22 73.7578
124.668 5708.33 75.5535
124.743 6399.5 79.9969
124.818 7365 85.8196
124.893 8870.51 94.1834
124.968 10396.9 101.965
125.043 12244.9 110.657
125.118 14242 119.34
125.193 16109.9 126.925
125.268 17907.6 133.819
125.343 18878.2 137.398
125.418 18781.1 137.044
125.493 17989.8 134.126
125.568 16302.8 127.682
125.643 14469 120.287
125.718 12486.4 111.742
125.793 10468.8 102.317
125.868 8903.74 94.3596
125.943 7840.88 88.5487
126.018 7187.9 84.7815
126.093 6818.89 82.5766
126.168 6702.7 81.87
126.243 6531.92 80.8203
126.318 6443.46 80.2712
126.393 6345.19 79.6567
126.468 6437.53 80.2342
126.543 6423.77 80.1484
126.618 6417.05 80.1065
126.693 6408.39 80.0524
126.768 6316.87 79.4788
126.843 6206.95 78.7842
126.918 6048.42 77.7716
126.993 5986.26 77.3709
127.068 5835.45 76.3901
127.143 5660.76 75.238
127.218 5599.08 74.827
127.293 5565.91 74.605
127.368 5575.31 74.668
127.443 5578.53 74.6896
127.518 5422.07 73.6347
127.593 5432.38 73.7047
127.668 5311.91 72.8828
127.743 5364.08 73.2399
127.818 5453.4 73.8471
127.893 5484.9 74.0601
127.968 5389.65 73.4142
128.043 5313.74 72.8954
128.118 5537.97 74.4175
128.193 5561.3 74.5741
128.268 5536.56 74.408
128.343 5563.52 74.589
128.418 5571.05 74.6395
128.493 5598.23 74.8213
128.568 5520.36 74.2991
128.643 5470.49 73.9628
128.718 5463.85 73.9179
128.793 5430.69 73.6932
128.868 5257.27 72.507
128.943 5359.37 73.2077
129.018 5253.18 72.4788
129.093 5245.91 72.4287
129.168 5181.38 71.9818
129.243 5167.62 71.8862
129.318 5034.54 70.9545
129.393 5065.12 71.1697
129.468 5157.65 71.8168
129.543 5112.7 71.5031
129.618 5163.26 71.8558
129.693 5155.48 71.8016
129.768 5217.61 72.233
129.843 5155.92 71.8047
129.918 5141.25 71.7025
129.993 5090.87 71.3503
130.068 5308.11 72.8568
130.143 5270.45 72.5978
130.218 5280.4 72.6663
130.293 5295.51 72.7703
130.368 5406.93 73.5318
130.443 5485.3 74.0628
130.518 5425 73.6546
130.593 5388.99 73.4097
130.668 5462.74 73.9103
130.743 5429.46 73.6849
130.818 5500.94 74.1683
130.893 5686.75 75.4105
130.968 5567.05 74.6127
131.043 5558.29 74.5539
131.118 5530.21 74.3654
131.193 5621.53 74.9769
131.268 5683.96 75.3921
131.343 5845.59 76.4565
131.418 5827.58 76.3386
131.493 5814.83 76.255
131.568 5826.27 76.33
131.643 5801.26 76.166
131.718 5803.11 76.1782
131.793 5620.13 74.9675
131.868 5560.72 74.5702
131.943 5389.49 73.4131
132.018 5401.05 73.4918
132.093 5520.67 74.3012
132.168 5419.72 73.6188
132.243 5291.7 72.744
132.318 5328.02 72.9933
132.393 5360.61 73.2162
132.468 5447.82 73.8094
132.543 5348.53 73.1336
132.618 5405.68 73.5233
132.693 5444.72 73.7883
132.768 5509.4 74.2254
132.843 5543.7 74.456
132.918 5601.84 74.8454
132.993 5598.31 74.8219
133.068 5700.25 75.5
133.143 5980.93 77.3365
133.218 6003.89 77.4848
133.293 6037.24 77.6997
133.368 6121.38 78.2392
133.443 6000.8 77.4648
133.518 6153.6 78.4449
133.593 6152.61 78.4386
133.668 6175.48 78.5842
133.743 6194.26 78.7037
133.818 6174.55 78.5783
133.893 6207.15 78.7854
133.968 6114.83 78.1974
134.043 6097.78 78.0883
134.118 6068.95 77.9035
134.193 6083.07 77.9941
134.268 6057.52 77.8301
134.343 6113.79 78.1908
134.418 6070.73 77.9149
134.493 6041.77 77.7288
134.568 5995.77 77.4323
134.643 5949.93 77.1358
134.718 5985.29 77.3647
134.793 5986.81 77.3745
134.868 5940.16 77.0724
134.943 6068.63 77.9014
135.018 5992.47 77.411
135.093 5937.62 77.0559
135.168 5873.6 76.6394
135.243 6002.21 77.4739
135.318 5990.1 77.3958
135.393 6128.03 78.2817
135.468 6121.78 78.2418
135.543 6254.97 79.0883
135.618 6301.36 79.3811
135.693 6005.71 77.4965
135.768 6110.35 78.1687
135.843 5913.29 76.8979
135.918 5890.32 76.7484
135.993 5853.53 76.5084
136.068 5829.59 76.3518
136.143 5737.45 75.746
136.218 5688.79 75.4241
136.293 5691.28 75.4406
136.368 5546.58 74.4754
136.443 5503.75 74.1872
136.518 5509.33 74.2249
136.593 5393.84 73.4428
136.668 5439.76 73.7548
136.743 5528.35 74.3528
136.818 5395.93 73.457
136.893 5371.13 73.288
136.968 5404.51 73.5154
137.043 5362.16 73.2268
137.118 5324.76 72.971
137.193 5185.89 72.0131
137.268 5297.63 72.7848
137.343 5265.08 72.5608
137.418 5263.37 72.5491
137.493 5101.42 71.4242
137.568 5198.51 72.1007
137.643 5143.97 71.7215
137.718 5198.4 72.0999
137.793 5231.22 72.3272
137.868 5268.47 72.5842
137.943 5287.9 72.718
138.018 5272.51 72.6121
138.093 5356.81 73.1902
138.168 5259.89 72.5251
138.243 5330.19 73.0081
138.318 5488.45 74.0841
138.393 5648.16 75.1542
138.468 5636.25 75.075
138.543 5614.72 74.9314
138.618 5783.25 76.0477
138.693 5824.26 76.3168
138.768 5830.44 76.3573
138.843 5819.46 76.2854
138.918 5866.29 76.5917
138.993 6024.14 77.6154
139.068 5955.33 77.1708
139.143 5844.79 76.4512
139.218 5764.25 75.9226
139.293 5708.28 75.5532
139.368 5796.58 76.1353
139.443 5648.91 75.1592
139.518 5404.7 73.5166
139.593 5508.1 74.2165
139.668 5433.35 73.7113
139.743 5504.74 74.1939
139.818 5513.89 74.2555
139.893 5466.65 73.9368
139.968 5503.84 74.1879
140.043 5419.26 73.6156
140.118 5484.87 74.0599
140.193 5463.79 73.9175
140.268 5439.95 73.756
140.343 5509 74.2226
140.418 5501.53 74.1723
140.493 5230.01 72.3188
140.568 5058.45 71.1228
140.643 5211.9 72.1935
140.718 5322.03 72.9522
140.793 5395.96 73.4572
140.868 5205.28 72.1476
140.943 5235.21 72.3548
141.018 5288.32 72.7209
141.093 5346.97 73.123
141.168 5202.26 72.1267
141.243 5496.77 74.1402
141.318 5388.99 73.4098
141.393 5375.6 73.3185
141.468 5429.27 73.6836
141.543 5315.69 72.9088
141.618 5197.75 72.0954
141.693 5230.31 72.3209
141.768 5246.16 72.4304
