# Supplementary material for: Small-pore hydridic frameworks store densely packed hydrogen
Source: Nat Chem. 2024 Feb 6;16(5):809–16. doi: 10.1038/s41557-024-01443-x (PMC11087247; doi:10.1038/s41557-024-01443-x)
Supplement: Supplementary file 7 — NPD data on Mg(11BD4)2 collected at 25 K, 27 mbar of D2 at E9@HMI [file 41557_2024_1443_MOESM7_ESM.dat]

-9.35708 327.679 18.1571
-9.28208 278.808 16.7275
-9.20708 197.649 14.0588
-9.13208 295.134 17.1795
-9.05708 262.268 16.1947
-8.98208 285.372 16.8929
-8.90708 296.027 17.2054
-8.83208 283.503 16.8376
-8.75708 263.683 16.2383
-8.68208 292.571 17.1047
-8.60708 404.146 20.1034
-8.53208 322.485 17.9579
-8.45708 240.851 15.5194
-8.38208 261.37 16.167
-8.30708 372.183 19.292
-8.23208 349.672 18.6995
-8.15708 349.046 18.6828
-8.08208 329.153 18.1426
-8.00708 269.77 16.4247
-7.93208 280.099 16.7362
-7.85708 326.342 18.0649
-7.78208 338.182 18.3897
-7.70708 299.146 17.2958
-7.63208 369.432 19.2206
-7.55708 334.949 18.3016
-7.48208 288.487 16.9849
-7.40708 285.027 16.8827
-7.33208 295.519 17.1907
-7.25708 313.088 17.6943
-7.18208 379.625 19.484
-7.10708 288.89 16.9968
-7.03208 288.229 16.9773
-6.95708 272.62 16.5112
-6.88208 315.596 17.765
-6.80708 345.868 18.5975
-6.73208 343.086 18.5226
-6.65708 340.389 18.4496
-6.58208 280.765 16.756
-6.50708 353.351 18.7976
-6.43208 368.836 19.2051
-6.35708 330.435 18.1779
-6.28208 337.72 18.3772
-6.20708 331.865 18.2172
-6.13208 331.765 18.2144
-6.05708 311.627 17.653
-5.98208 354.697 18.8334
-5.90708 368.096 19.1858
-5.83208 328.244 18.1175
-5.75708 345.658 18.5919
-5.68208 332.491 18.2343
-5.60708 353.668 18.8061
-5.53208 305.261 17.4717
-5.45708 291.455 17.072
-5.38208 337.238 18.364
-5.30708 343.848 18.5431
-5.23208 351.798 18.7563
-5.15708 364.872 19.1016
-5.08208 396.097 19.9022
-5.00708 340.05 18.4405
-4.93208 385.78 19.6413
-4.85708 324.837 18.0232
-4.78208 364.152 19.0828
-4.70708 358.128 18.9243
-4.63208 393.958 19.8484
-4.55708 406.922 20.1723
-4.48208 361.157 19.0041
-4.40708 357.381 18.9045
-4.33208 399.069 19.9767
-4.25708 398.817 19.9704
-4.18208 375.19 19.3698
-4.10708 370.577 19.2504
-4.03208 441.151 21.0036
-3.95708 398.309 19.9577
-3.88208 392.371 19.8083
-3.80708 422.705 20.5598
-3.73208 429.588 20.7265
-3.65708 422.396 20.5523
-3.58208 441.796 21.019
-3.50708 478.572 21.8763
-3.43208 476.574 21.8306
-3.35708 463.465 21.5282
-3.28208 465.969 21.5863
-3.20708 456.116 21.3569
-3.13208 435.425 20.8668
-3.05708 470.254 21.6853
-2.98208 511.012 22.6056
-2.90708 466.656 21.6022
-2.83208 454.834 21.3268
-2.75708 444.736 21.0888
-2.68208 471.323 21.71
-2.60708 507.466 22.527
-2.53208 482.716 21.9708
-2.45708 509.576 22.5738
-2.38208 531.862 23.0621
-2.30708 483.867 21.997
-2.23208 523.459 22.8792
-2.15708 535.069 23.1315
-2.08208 531.447 23.0531
-2.00708 543.266 23.3081
-1.93208 538.194 23.199
-1.85708 534.417 23.1175
-1.78208 585.893 24.2052
-1.70708 551.23 23.4783
-1.63208 570.557 23.8863
-1.55708 559.392 23.6515
-1.48208 530.981 23.043
-1.40708 607.227 24.642
-1.33208 582.555 24.1362
-1.25708 621.686 24.9336
-1.18208 663.663 25.7617
-1.10708 610.283 24.7039
-1.03208 581.161 24.1073
-0.957081 599.833 24.4915
-0.882081 559.907 23.6624
-0.807081 617.471 24.849
-0.73208 602.866 24.5533
-0.657081 611.825 24.7351
-0.582081 540.272 23.2438
-0.507081 571.591 23.908
-0.432081 572.147 23.9196
-0.35708 649.702 25.4893
-0.282081 722.794 26.8848
-0.207081 665.467 25.7966
-0.132081 629.193 25.0837
-0.0570812 734.154 27.0953
0.0179195 706.355 26.5961
0.0929193 605.318 24.6235
0.167919 676.836 26.0161
0.242919 763.709 27.6353
0.317919 791.419 28.1322
0.39292 680.224 26.0811
0.467919 711.302 26.6702
0.542919 688.427 26.2379
0.617919 671.954 25.9221
0.692919 657.711 25.6459
0.76792 762.907 27.6208
0.842919 821.305 28.6584
0.917919 995.583 31.5529
0.992919 1060.49 32.5652
1.06792 1148.66 33.8919
1.14292 1174.48 34.2707
1.21792 1263 35.5387
1.29292 1368.75 36.9966
1.36792 1416.14 37.6316
1.44292 1403.23 37.4597
1.51792 1357.74 36.8476
1.59292 1388.37 37.2609
1.66792 1472.79 38.377
1.74292 1466.87 38.2997
1.81792 1587.1 39.8384
1.89292 1675.79 40.9364
1.96792 1718.73 41.4576
2.04292 1901.23 43.6031
2.11792 2210.01 47.0108
2.19292 2436.49 49.3609
2.26792 2698.4 51.9461
2.34292 3046.84 55.1982
2.41792 3259.54 57.0924
2.49292 3497 59.1354
2.56792 3784.31 61.5168
2.64292 4099.6 64.0281
2.71792 4435.44 66.5991
2.79292 4830.97 69.5051
2.86792 5185.28 72.0089
2.94292 5530.22 74.3654
3.01792 5898.96 76.8047
3.09292 6061.7 77.8569
3.16792 6543.52 80.892
3.24292 6661.57 81.6185
3.31792 6807.21 82.5058
3.39292 7123.62 84.4015
3.46792 7049.13 83.9591
3.54292 7172.2 84.6889
3.61792 7313.81 85.5208
3.69292 7347.66 85.7185
3.76792 7380.77 85.9114
3.84292 7450.22 86.3147
3.91792 7355.86 85.7663
3.99292 7446.91 86.2955
4.06792 7260.88 85.2108
4.14292 7491.01 86.5506
4.21792 7507.46 86.6456
4.29292 7455 86.3424
4.36792 7598.94 87.1719
4.44292 7273.35 85.2839
4.51792 7219.98 84.9705
4.59292 7216.76 84.9515
4.66792 7691.94 87.7037
4.74292 7532.46 86.7898
4.81792 7358.65 85.7826
4.89292 7232.6 85.0447
4.96792 7289.34 85.3776
5.04292 7480.1 86.4875
5.11792 7348.09 85.721
5.19292 7509.51 86.6574
5.26792 7455.98 86.348
5.34292 7370.37 85.8509
5.41792 7294.08 85.4054
5.49292 7292.56 85.3965
5.56792 7354.27 85.757
5.64292 7368.7 85.8411
5.71792 7426.11 86.1749
5.79292 7297.11 85.4231
5.86792 7358.23 85.7802
5.94292 7368.07 85.8375
6.01792 7316.17 85.5346
6.09292 7302.13 85.4525
6.16792 7344.85 85.7021
6.24292 7299.91 85.4395
6.31792 7194.83 84.8223
6.39292 7141.18 84.5055
6.46792 7138.31 84.4885
6.54292 7192.12 84.8064
6.61792 7228.01 85.0177
6.69292 7147.1 84.5405
6.76792 7171.69 84.6858
6.84292 7095.88 84.237
6.91792 7093.19 84.2211
6.99292 7243.51 85.1088
7.06792 7175.45 84.708
7.14292 7207.9 84.8993
7.21792 7236.89 85.0699
7.29292 7173.3 84.6954
7.36792 7083.66 84.1645
7.44292 6957.71 83.4129
7.51792 7034.08 83.8694
7.59292 7034.75 83.8734
7.66792 7065.2 84.0548
7.74292 7127.88 84.4268
7.81792 7077.39 84.1272
7.89292 6957.3 83.4104
7.96792 7105.54 84.2944
8.04292 7108.86 84.3141
8.11792 6999.58 83.6635
8.19292 7068.56 84.0747
8.26792 6969.32 83.4824
8.34292 7090.97 84.2079
8.41792 6973.9 83.5099
8.49292 6923.35 83.2067
8.56792 7053.4 83.9845
8.64292 6935.13 83.2774
8.71792 6832.85 82.6611
8.79292 6976.98 83.5283
8.86792 7006.32 83.7038
8.94292 6911.04 83.1327
9.01792 7025.5 83.8182
9.09292 6973.02 83.5046
9.16792 6945.76 83.3412
9.24292 7009.62 83.7235
9.31792 7012.78 83.7423
9.39292 6978.54 83.5377
9.46792 6886.53 82.9851
9.54292 7002.31 83.6798
9.61792 7109.66 84.3188
9.69292 7052.9 83.9816
9.76792 6992.65 83.6221
9.84292 6923.97 83.2104
9.91792 6876.77 82.9263
9.99292 7100.24 84.2629
10.0679 7125.44 84.4123
10.1429 7042.93 83.9222
10.2179 7170.04 84.6761
10.2929 7177.81 84.7219
10.3679 7150.36 84.5598
10.4429 7063.86 84.0467
10.5179 7040.32 83.9066
10.5929 7042.99 83.9225
10.6679 6871.27 82.8931
10.7429 6763.43 82.2401
10.8179 6891.32 83.014
10.8929 6701.14 81.8605
10.9679 6796.83 82.4429
11.0429 6786.42 82.3797
11.1179 6894.27 83.0317
11.1929 6945.26 83.3382
11.2679 6849.77 82.7633
11.3429 6822.9 82.6009
11.4179 6856.75 82.8055
11.4929 6773.25 82.2998
11.5679 6739.72 82.0958
11.6429 6555.54 80.9663
11.7179 6698.15 81.8422
11.7929 6865.52 82.8584
11.8679 6749.69 82.1565
11.9429 6701.41 81.8621
12.0179 6742.92 82.1153
12.0929 6581.31 81.1253
12.1679 6758.12 82.2078
12.2429 6836.73 82.6845
12.3179 6989.61 83.6039
12.3929 6789.81 82.4003
12.4679 6884.22 82.9712
12.5429 6769.94 82.2796
12.6179 6539.91 80.8697
12.6929 6677.55 81.7163
12.7679 6793.74 82.4241
12.8429 6923.13 83.2053
12.9179 6896.58 83.0457
12.9929 6898.25 83.0557
13.0679 6997.99 83.654
13.1429 6832.36 82.6581
13.2179 6613.83 81.3255
13.2929 6772.24 82.2936
13.3679 6755.48 82.1917
13.4429 6705.87 81.8894
13.5179 6753.91 82.1822
13.5929 6803.36 82.4825
13.6679 6838.24 82.6937
13.7429 6808.15 82.5115
13.8179 6728.3 82.0262
13.8929 6887.25 82.9894
13.9679 6852.73 82.7812
14.0429 6739.88 82.0968
14.1179 6871.16 82.8925
14.1929 7111.98 84.3326
14.2679 6874.57 82.913
14.3429 6999.18 83.6611
14.4179 7099.13 84.2564
14.4929 7065.26 84.0551
14.5679 7111.62 84.3304
14.6429 7306.28 85.4768
14.7179 7581.56 87.0722
14.7929 7789.08 88.2558
14.8679 8177.23 90.428
14.9429 8352.64 91.3928
15.0179 8545.15 92.44
15.0929 8940.23 94.5528
15.1679 9295.85 96.415
15.2429 10363.8 101.803
15.3179 11578.5 107.604
15.3929 12613 112.307
15.4679 14258.5 119.409
15.5429 15892.2 126.064
15.6179 18110.3 134.574
15.6929 19656.3 140.201
15.7679 20950.7 144.744
15.8429 21426.2 146.377
15.9179 20783.2 144.164
15.9929 19294.1 138.903
16.0679 17266.3 131.401
16.1429 15620.5 124.982
16.2179 12792.3 113.103
16.2929 10977.4 104.773
16.3679 9590.19 97.9295
16.4429 8462.19 91.9902
16.5179 7975.65 89.3065
16.5929 7467.72 86.416
16.6679 7344.88 85.7023
16.7429 7053.25 83.9837
16.8179 6973.78 83.5092
16.8929 6878.87 82.939
16.9679 6922.79 83.2033
17.0429 7008.31 83.7157
17.1179 6913.82 83.1494
17.1929 6731.09 82.0432
17.2679 6783.27 82.3606
17.3429 6895.73 83.0405
17.4179 6803.58 82.4838
17.4929 6789.25 82.3969
17.5679 6802.22 82.4756
17.6429 6745.28 82.1296
17.7179 6759.63 82.2169
17.7929 6940.42 83.3092
17.8679 6769.97 82.2798
17.9429 6828.37 82.6339
18.0179 6842.04 82.7166
18.0929 6930.45 83.2493
18.1679 7021.29 83.7931
18.2429 6852.47 82.7796
18.3179 6939.94 83.3063
18.3929 7151.99 84.5694
18.4679 7263.51 85.2262
18.5429 7001.08 83.6725
18.6179 6889.68 83.0041
18.6929 6966.01 83.4627
18.7679 6670.03 81.6703
18.8429 6574.68 81.0844
18.9179 6570.53 81.0588
18.9929 6737.52 82.0824
19.0679 6407.27 80.0454
19.1429 6293.31 79.3304
19.2179 6349.97 79.6867
19.2929 6420.54 80.1283
19.3679 6160.65 78.4898
19.4429 6605.52 81.2744
19.5179 6278.65 79.2379
19.5929 6265.42 79.1544
19.6679 6306.95 79.4163
19.7429 6217.15 78.8489
19.8179 6221.49 78.8764
19.8929 6369.75 79.8107
19.9679 6435.69 80.2228
20.0429 6297.82 79.3588
20.1179 6363.43 79.7711
20.1929 6385.29 79.908
20.2679 6425.21 80.1574
20.3429 6444.51 80.2777
20.4179 6332.44 79.5766
20.4929 6411.73 80.0732
20.5679 6408.83 80.0552
20.6429 6432.54 80.2031
20.7179 6455.79 80.348
20.7929 6433.76 80.2107
20.8679 6429.47 80.1839
20.9429 6366.83 79.7924
21.0179 6546.25 80.9089
21.0929 6395.73 79.9733
21.1679 6450.68 80.3161
21.2429 6410 80.0625
21.3179 6470.23 80.4377
21.3929 6516.46 80.7246
21.4679 6400.54 80.0034
21.5429 6445.34 80.2829
21.6179 6436.83 80.2299
21.6929 6533.2 80.8282
21.7679 6497.05 80.6043
21.8429 6323.15 79.5182
21.9179 6311.53 79.4452
21.9929 6343.12 79.6437
22.0679 6492.85 80.5782
22.1429 6433.63 80.2099
22.2179 6422.2 80.1386
22.2929 6476.75 80.4783
22.3679 6546.26 80.909
22.4429 6556.55 80.9725
22.5179 6392.28 79.9517
22.5929 6419.96 80.1247
22.6679 6468.79 80.4288
22.7429 6322.13 79.5118
22.8179 6463.97 80.3988
22.8929 6476.25 80.4752
22.9679 6473.66 80.4591
23.0429 6415.24 80.0952
23.1179 6584.98 81.1479
23.1929 6592.48 81.1941
23.2679 6546.68 80.9116
23.3429 6649.79 81.5462
23.4179 6662.47 81.6239
23.4929 6713.82 81.9379
23.5679 6941.21 83.3139
23.6429 7071.59 84.0927
23.7179 7146.65 84.5379
23.7929 7641.42 87.4152
23.8679 8084.45 89.9136
23.9429 8634.59 92.9225
24.0179 8926.58 94.4806
24.0929 9695.31 98.4648
24.1679 10636.7 103.135
24.2429 11449.1 107
24.3179 12403 111.369
24.3929 12959.6 113.84
24.4679 13231.1 115.027
24.5429 12998.3 114.01
24.6179 12245.3 110.658
24.6929 11275.6 106.187
24.7679 9845.34 99.2237
24.8429 8877.79 94.222
24.9179 8130.23 90.1678
24.9929 7463.29 86.3903
25.0679 7142.05 84.5106
25.1429 6918.16 83.1755
25.2179 6737.62 82.083
25.2929 6709.72 81.9129
25.3679 6790.71 82.4058
25.4429 6658.33 81.5986
25.5179 6579.52 81.1143
25.5929 6583.94 81.1414
25.6679 6660.27 81.6104
25.7429 6690.1 81.793
25.8179 6809.3 82.5185
25.8929 6845.24 82.736
25.9679 6789.13 82.3962
26.0429 6841.79 82.7151
26.1179 6954.09 83.3912
26.1929 7056.01 84
26.2679 6880.81 82.9506
26.3429 6820.62 82.587
26.4179 6771.44 82.2887
26.4929 6672.56 81.6857
26.5679 6594.57 81.2069
26.6429 6565.15 81.0256
26.7179 6497.59 80.6076
26.7929 6405.25 80.0328
26.8679 6435.06 80.2188
26.9429 6463.1 80.3934
27.0179 6476.28 80.4753
27.0929 6478.41 80.4886
27.1679 6496.74 80.6024
27.2429 6481.42 80.5073
27.3179 6427.08 80.169
27.3929 6383.79 79.8986
27.4679 6443.78 80.2732
27.5429 6505.5 80.6567
27.6179 6491.54 80.5701
27.6929 6469.41 80.4326
27.7679 6525.68 80.7817
27.8429 6563.39 81.0148
27.9179 6503.08 80.6417
27.9929 6430.2 80.1886
28.0679 6387.48 79.9217
28.1429 6496.74 80.6023
28.2179 6559.6 80.9914
28.2929 6534.46 80.836
28.3679 6503.97 80.6472
28.4429 6478.45 80.4888
28.5179 6495.38 80.5939
28.5929 6585.48 81.1509
28.6679 6703.24 81.8733
28.7429 6813.07 82.5413
28.8179 6832.94 82.6616
28.8929 7000.6 83.6696
28.9679 6964.52 83.4537
29.0429 6945.89 83.342
29.1179 7117.3 84.3641
29.1929 7476.47 86.4666
29.2679 7657.68 87.5082
29.3429 7721.5 87.8721
29.4179 7568.81 86.9989
29.4929 7474.27 86.4538
29.5679 7326.37 85.5942
29.6429 7287.35 85.366
29.7179 6966.66 83.4665
29.7929 6999.47 83.6628
29.8679 6913.19 83.1456
29.9429 6841.35 82.7124
30.0179 6798.39 82.4524
30.0929 6914.59 83.154
30.1679 7198.35 84.8431
30.2429 7264.73 85.2334
30.3179 7402.7 86.039
30.3929 7835.21 88.5167
30.4679 8087.93 89.9329
30.5429 8337.35 91.3091
30.6179 8784.37 93.725
30.6929 9151.41 95.663
30.7679 9427.5 97.0953
30.8429 9587.27 97.9146
30.9179 9462.83 97.2771
30.9929 9251.06 96.1824
31.0679 8929.29 94.4949
31.1429 8400.3 91.6531
31.2179 7877.95 88.7578
31.2929 7517.57 86.7039
31.3679 7129.04 84.4336
31.4429 7031.16 83.852
31.5179 6946.8 83.3475
31.5929 6958.91 83.4201
31.6679 6968.76 83.4791
31.7429 6880.71 82.9501
31.8179 7023.61 83.807
31.8929 6976.8 83.5273
31.9679 7058.72 84.0162
32.0429 7125.55 84.413
32.1179 7271.73 85.2745
32.1929 7375.18 85.8789
32.2679 7291.6 85.3909
32.3429 7397.81 86.0106
32.4179 7213.6 84.9329
32.4929 7232.3 85.0429
32.5679 7276.27 85.3011
32.6429 7489.53 86.5421
32.7179 7631.79 87.3601
32.7929 8050.27 89.7233
32.8679 8566.19 92.5537
32.9429 9187.9 95.8535
33.0179 10183.2 100.912
33.0929 11310.9 106.353
33.1679 12756.8 112.946
33.2429 14708.3 121.278
33.3179 17071.8 130.659
33.3929 19638.6 140.138
33.4679 21860.9 147.854
33.5429 23677.5 153.875
33.6179 24196.4 155.552
33.6929 23534.3 153.409
33.7679 21993.5 148.302
33.8429 19610 140.036
33.9179 16561 128.689
33.9929 13853.5 117.701
34.0679 11713.2 108.228
34.1429 10185.3 100.922
34.2179 8888.27 94.2776
34.2929 8037.57 89.6525
34.3679 7462.96 86.3885
34.4429 7241.23 85.0954
34.5179 7076.3 84.1208
34.5929 6871.2 82.8927
34.6679 6821.29 82.5911
34.7429 6906.56 83.1057
34.8179 6910.52 83.1295
34.8929 6927.8 83.2334
34.9679 6917.3 83.1703
35.0429 6811.52 82.5319
35.1179 6783.28 82.3607
35.1929 6966.14 83.4634
35.2679 6988.67 83.5983
35.3429 7101.44 84.2701
35.4179 7282.28 85.3363
35.4929 7526.25 86.7539
35.5679 7905.67 88.9138
35.6429 8432.4 91.8281
35.7179 9031.45 95.034
35.7929 9995.63 99.9781
35.8679 10937.4 104.582
35.9429 12253.7 110.696
36.0179 13730.2 117.176
36.0929 14756.8 121.478
36.1679 15457.2 124.327
36.2429 15359.4 123.933
36.3179 14720.3 121.327
36.3929 13578 116.525
36.4679 12048.3 109.765
36.5429 10468.3 102.315
36.6179 9113.93 95.4669
36.6929 8076.6 89.8699
36.7679 7553.54 86.9111
36.8429 7312.8 85.5149
36.9179 6984.85 83.5754
36.9929 6981.27 83.554
37.0679 6864.49 82.8522
37.1429 6818.64 82.5751
37.2179 6686.88 81.7734
37.2929 6734.17 82.062
37.3679 6787.77 82.3879
37.4429 6660.07 81.6093
37.5179 6682.47 81.7464
37.5929 6601.98 81.2526
37.6679 6546.02 80.9075
37.7429 6564.69 81.0228
37.8179 6567.08 81.0375
37.8929 6443.46 80.2712
37.9679 6319.36 79.4944
38.0429 6361.09 79.7564
38.1179 6362.21 79.7635
38.1929 6357.43 79.7335
38.2679 6294.43 79.3374
38.3429 6267.59 79.1681
38.4179 6337.86 79.6107
38.4929 6365.99 79.7872
38.5679 6311.24 79.4433
38.6429 6302.64 79.3892
38.7179 6210.7 78.808
38.7929 6262.23 79.1342
38.8679 6229.07 78.9244
38.9429 6239.92 78.9932
39.0179 6300.93 79.3784
39.0929 6310.94 79.4414
39.1679 6355.76 79.723
39.2429 6332.28 79.5756
39.3179 6140.51 78.3614
39.3929 6202.74 78.7574
39.4679 6174.99 78.5811
39.5429 6175.01 78.5813
39.6179 6106.5 78.1441
39.6929 6204.63 78.7695
39.7679 6205.04 78.7721
39.8429 6147.07 78.4033
39.9179 6235.79 78.967
39.9929 6209.79 78.8023
40.0679 6140.24 78.3597
40.1429 6173.93 78.5744
40.2179 6379.52 79.8719
40.2929 6350.47 79.6898
40.3679 6433.15 80.2069
40.4429 6564.93 81.0242
40.5179 6789.6 82.399
40.5929 7044.43 83.9311
40.6679 7442.19 86.2682
40.7429 7842.55 88.5582
40.8179 8343.06 91.3403
40.8929 8633.26 92.9153
40.9679 8636.63 92.9335
41.0429 8670.02 93.1129
41.1179 8223.62 90.6842
41.1929 7843.9 88.5658
41.2679 7493.92 86.5674
41.3429 7189.55 84.7912
41.4179 6850.42 82.7672
41.4929 6852.31 82.7787
41.5679 6823.57 82.6049
41.6429 6819.97 82.5831
41.7179 7010.61 83.7294
41.7929 7387.47 85.9504
41.8679 7693.63 87.7133
41.9429 8006.92 89.4814
42.0179 8208.56 90.6011
42.0929 8102.41 90.0134
42.1679 8138.49 90.2136
42.2429 7979.46 89.3278
42.3179 7638.24 87.397
42.3929 7215.93 84.9466
42.4679 6820.91 82.5888
42.5429 6772.22 82.2935
42.6179 6681.96 81.7432
42.6929 6644.34 81.5128
42.7679 6643.32 81.5065
42.8429 6761.04 82.2256
42.9179 6911.14 83.1333
42.9929 7073.4 84.1035
43.0679 7344.22 85.6984
43.1429 7420.68 86.1433
43.2179 7325.8 85.5909
43.2929 7333.75 85.6373
43.3679 7258.3 85.1957
43.4429 6913.18 83.1455
43.5179 6650.92 81.5532
43.5929 6504.4 80.6499
43.6679 6463.22 80.3942
43.7429 6403.28 80.0205
43.8179 6333.55 79.5836
43.8929 6194.61 78.7058
43.9679 6326.39 79.5386
44.0429 6304.02 79.3979
44.1179 6314.85 79.466
44.1929 6392.72 79.9545
44.2679 6475.27 80.4691
44.3429 6806.24 82.4999
44.4179 7262.69 85.2214
44.4929 7729.62 87.9183
44.5679 8436.98 91.8531
44.6429 9402.69 96.9675
44.7179 10852 104.173
44.7929 12991.9 113.982
44.8679 15448.8 124.293
44.9429 16717.1 129.295
45.0179 16939.5 130.152
45.0929 16448.7 128.252
45.1679 16184.8 127.219
45.2429 15661 125.144
45.3179 14530 120.541
45.3929 12992.9 113.987
45.4679 11219.8 105.924
45.5429 9732.58 98.6538
45.6179 8605.68 92.7668
45.6929 7525.06 86.7471
45.7679 6961.25 83.4341
45.8429 6731.87 82.048
45.9179 6515.8 80.7205
45.9929 6470.97 80.4424
46.0679 6329.85 79.5603
46.1429 6354.49 79.7151
46.2179 6333.05 79.5804
46.2929 6222.27 78.8814
46.3679 6186.59 78.6549
46.4429 6210.68 78.8079
46.5179 6181.53 78.6227
46.5929 6152.96 78.4408
46.6679 6213.12 78.8233
46.7429 6394.97 79.9685
46.8179 6353.35 79.7079
46.8929 6293.21 79.3298
46.9679 6264.57 79.149
47.0429 6316.65 79.4773
47.1179 6458.7 80.3661
47.1929 6490.28 80.5623
47.2679 6594.13 81.2043
47.3429 6656.5 81.5874
47.4179 6694.15 81.8178
47.4929 6529.71 80.8066
47.5679 6417.58 80.1098
47.6429 6326.16 79.5371
47.7179 6236.13 78.9691
47.7929 6216.2 78.8429
47.8679 6286.51 79.2875
47.9429 6290.56 79.313
48.0179 6191.57 78.6865
48.0929 6338.13 79.6124
48.1679 6392.3 79.9519
48.2429 6344.71 79.6537
48.3179 6457.1 80.3561
48.3929 6595.54 81.2129
48.4679 6471.79 80.4474
48.5429 6544.19 80.8962
48.6179 6648.25 81.5368
48.6929 6873.33 82.9055
48.7679 7263.2 85.2244
48.8429 7533.8 86.7974
48.9179 8331.74 91.2783
48.9929 9159.08 95.7031
49.0679 10418.4 102.071
49.1429 11763 108.457
49.2179 12724.2 112.802
49.2929 13438.5 115.925
49.3679 13586.6 116.562
49.4429 13201.7 114.899
49.5179 12251.2 110.685
49.5929 11069.4 105.211
49.6679 9731.75 98.6496
49.7429 8681.16 93.1727
49.8179 7804.82 88.3449
49.8929 7267.75 85.2511
49.9679 6951.04 83.3729
50.0429 6875.82 82.9206
50.1179 6707.38 81.8986
50.1929 6634.83 81.4545
50.2679 6737.41 82.0817
50.3429 6769.72 82.2783
50.4179 6649.92 81.547
50.4929 6575.81 81.0914
50.5679 6572.44 81.0706
50.6429 6334.01 79.5865
50.7179 6427.11 80.1693
50.7929 6371.45 79.8214
50.8679 6428.19 80.176
50.9429 6311.41 79.4444
51.0179 6316.93 79.4791
51.0929 6237.33 78.9768
51.1679 6174.1 78.5754
51.2429 6269.59 79.1807
51.3179 6241.8 79.0051
51.3929 6424.8 80.1548
51.4679 6394.87 79.9679
51.5429 6509.41 80.6809
51.6179 6608.21 81.2909
51.6929 6612.99 81.3203
51.7679 6682.82 81.7485
51.8429 7153.97 84.5811
51.9179 7723.65 87.8843
51.9929 8816.94 93.8986
52.0679 10916 104.48
52.1429 14416 120.067
52.2179 19572.9 139.903
52.2929 25932 161.034
52.3679 31414.4 177.241
52.4429 35280.8 187.832
52.5179 36675.9 191.51
52.5929 36954.9 192.236
52.6679 37521.3 193.704
52.7429 37090.8 192.59
52.8179 33414.3 182.796
52.8929 27457.5 165.703
52.9679 21260.7 145.81
53.0429 16199.6 127.278
53.1179 12447 111.566
53.1929 10323.5 101.605
53.2679 8954.86 94.6301
53.3429 8051.17 89.7283
53.4179 7435.52 86.2295
53.4929 7238.02 85.0766
53.5679 7075.19 84.1142
53.6429 6791.3 82.4093
53.7179 6696.79 81.8339
53.7929 6639.14 81.4809
53.8679 6511.39 80.6932
53.9429 6451.3 80.32
54.0179 6350.67 79.6911
54.0929 6344.05 79.6495
54.1679 6443.82 80.2734
54.2429 6349.39 79.6831
54.3179 6141.68 78.3689
54.3929 6197.3 78.7229
54.4679 6091.44 78.0477
54.5429 6040.99 77.7238
54.6179 6115.27 78.2002
54.6929 6122.51 78.2465
54.7679 6250.15 79.0579
54.8429 6224.89 78.8979
54.9179 6256.63 79.0988
54.9929 6187.06 78.6578
55.0679 6178.09 78.6008
55.1429 6178.99 78.6066
55.2179 6146.43 78.3992
55.2929 6108.77 78.1586
55.3679 6105.39 78.137
55.4429 6097.51 78.0866
55.5179 6157.46 78.4695
55.5929 6184.96 78.6445
55.6679 6226.61 78.9089
55.7429 6286.18 79.2855
55.8179 6283.09 79.2659
55.8929 6261.44 79.1293
55.9679 6264.3 79.1473
56.0429 6214.92 78.8348
56.1179 6171.68 78.56
56.1929 6051.45 77.791
56.2679 6028.57 77.6439
56.3429 5917.22 76.9235
56.4179 5858.52 76.541
56.4929 5864.99 76.5832
56.5679 5958.33 77.1903
56.6429 5990.32 77.3972
56.7179 5957.38 77.1841
56.7929 5880.82 76.6865
56.8679 5866.09 76.5904
56.9429 5903.52 76.8344
57.0179 6044.46 77.7462
57.0929 6074.97 77.9421
57.1679 6123.87 78.2552
57.2429 6158.29 78.4748
57.3179 6150.2 78.4232
57.3929 6350.76 79.6917
57.4679 6466.23 80.4128
57.5429 6592.9 81.1966
57.6179 6755.04 82.189
57.6929 6628.37 81.4148
57.7679 6700.23 81.855
57.8429 6618.64 81.355
57.9179 6659.56 81.6062
57.9929 6550.52 80.9352
58.0679 6652.68 81.5639
58.1429 6924.6 83.2141
58.2179 7383.74 85.9287
58.2929 7801.37 88.3253
58.3679 8445.82 91.9011
58.4429 8897.39 94.326
58.5179 8880.22 94.2349
58.5929 8898.01 94.3293
58.6679 8756.19 93.5745
58.7429 8351.81 91.3883
58.8179 7815.68 88.4063
58.8929 7183 84.7526
58.9679 6903.34 83.0863
59.0429 6650.01 81.5476
59.1179 6352.75 79.7042
59.1929 6223.45 78.8888
59.2679 6094.8 78.0692
59.3429 5988.52 77.3855
59.4179 6052.76 77.7995
59.4929 6065.67 77.8824
59.5679 6083.31 77.9956
59.6429 6088.21 78.027
59.7179 6027.52 77.6371
59.7929 6201.95 78.7524
59.8679 6339.21 79.6192
59.9429 6659.71 81.6071
60.0179 6865.13 82.8561
60.0929 7170.47 84.6786
60.1679 7311.24 85.5058
60.2429 7516.48 86.6976
60.3179 7471.79 86.4395
60.3929 7328.95 85.6093
60.4679 7025.92 83.8208
60.5429 6798.45 82.4527
60.6179 6617.02 81.3451
60.6929 6437.99 80.2371
60.7679 6339.37 79.6202
60.8429 6203.55 78.7626
60.9179 6171.47 78.5587
60.9929 6188.95 78.6698
61.0679 6089.5 78.0353
61.1429 6037.61 77.702
61.2179 6058.13 77.834
61.2929 6096.82 78.0821
61.3679 6029.66 77.6509
61.4429 5963.46 77.2234
61.5179 5956.98 77.1815
61.5929 5904.65 76.8417
61.6679 5945.47 77.1069
61.7429 5928.47 76.9966
61.8179 5951.58 77.1465
61.8929 5999.04 77.4535
61.9679 6068.04 77.8977
62.0429 6026.74 77.6321
62.1179 6118.32 78.2197
62.1929 6300.5 79.3757
62.2679 6598.95 81.2339
62.3429 6881.64 82.9557
62.4179 7453.59 86.3342
62.4929 8118.04 90.1002
62.5679 8819.41 93.9117
62.6429 9585.57 97.9059
62.7179 10343.5 101.703
62.7929 10645 103.174
62.8679 10562.9 102.776
62.9429 10030.7 100.153
63.0179 9244.36 96.1476
63.0929 8559.45 92.5173
63.1679 7783.29 88.223
63.2429 7318.87 85.5504
63.3179 6889.32 83.0019
63.3929 6796.18 82.4389
63.4679 6719.22 81.9709
63.5429 6454.11 80.3375
63.6179 6407.25 80.0453
63.6929 6232.8 78.9481
63.7679 6268.79 79.1757
63.8429 6242.11 79.007
63.9179 6046.91 77.7619
63.9929 6027.7 77.6383
64.0679 6108.52 78.157
64.1429 6008.71 77.5159
64.2179 6057.5 77.8299
64.2929 5938.06 77.0588
64.3679 5887.2 76.7281
64.4429 6003.8 77.4842
64.5179 6000.82 77.465
64.5929 6050.19 77.7829
64.6679 6032.44 77.6688
64.7429 6033.05 77.6727
64.8179 5932 77.0195
64.8929 5973.28 77.287
64.9679 5961.9 77.2134
65.0429 5902.98 76.8309
65.1179 6161.74 78.4968
65.1929 6292.25 79.3237
65.2679 6247.92 79.0438
65.3429 6223.53 78.8894
65.4179 6097.59 78.0871
65.4929 6148.84 78.4145
65.5679 6068.35 77.8996
65.6429 6026.64 77.6314
65.7179 6142.19 78.3721
65.7929 6034.06 77.6792
65.8679 6121.75 78.2416
65.9429 6127.82 78.2804
66.0179 6124.72 78.2606
66.0929 6116.77 78.2098
66.1679 6201.96 78.7525
66.2429 6266.57 79.1617
66.3179 6408.42 80.0526
66.3929 6851.7 82.775
66.4679 7347.71 85.7188
66.5429 7771.18 88.1543
66.6179 8453.47 91.9428
66.6929 9288.25 96.3755
66.7679 10060.3 100.301
66.8429 10701.4 103.448
66.9179 11270.8 106.164
66.9929 10973.3 104.754
67.0679 10562.9 102.776
67.1429 10064.7 100.323
67.2179 9153.27 95.6727
67.2929 8602.31 92.7486
67.3679 8299.39 91.101
67.4429 8282.6 91.0088
67.5179 8485.68 92.1178
67.5929 8836.91 94.0049
67.6679 8814.76 93.887
67.7429 8841.89 94.0313
67.8179 8557.19 92.5051
67.8929 8286.19 91.0285
67.9679 7728.34 87.911
68.0429 7250.94 85.1525
68.1179 7007.07 83.7082
68.1929 6813.13 82.5417
68.2679 6649.65 81.5454
68.3429 6472.38 80.4511
68.4179 6424.27 80.1515
68.4929 6339.32 79.6198
68.5679 6233.24 78.9509
68.6429 6243.46 79.0156
68.7179 6274.42 79.2113
68.7929 6237.8 78.9797
68.8679 6052.45 77.7975
68.9429 6029.63 77.6507
69.0179 5871.9 76.6284
69.0929 5982.55 77.3469
69.1679 6055.79 77.8189
69.2429 6107.83 78.1526
69.3179 6032.62 77.67
69.3929 6102.72 78.1199
69.4679 6010.84 77.5296
69.5429 6035.02 77.6854
69.6179 5967.66 77.2507
69.6929 6050.95 77.7879
69.7679 6211.07 78.8103
69.8429 6509.55 80.6818
69.9179 6810.08 82.5232
69.9929 6973.36 83.5067
70.0679 7132.58 84.4546
70.1429 7195.92 84.8288
70.2179 7115.51 84.3535
70.2929 6875.43 82.9182
70.3679 6863.44 82.8459
70.4429 6789.57 82.3989
70.5179 6597.1 81.2225
70.5929 6917.26 83.1701
70.6679 6851.75 82.7753
70.7429 6690.65 81.7964
70.8179 6741.89 82.109
70.8929 6730.69 82.0408
70.9679 6828.19 82.6329
71.0429 6858.4 82.8155
71.1179 6694.91 81.8224
71.1929 6641.99 81.4984
71.2679 6587.18 81.1614
71.3429 6552.65 80.9484
71.4179 6703.08 81.8724
71.4929 6796.17 82.4389
71.5679 7017 83.7675
71.6429 7227.43 85.0143
71.7179 7296.7 85.4207
71.7929 7202.55 84.8679
71.8679 6950.61 83.3703
71.9429 6636.61 81.4654
72.0179 6402.18 80.0136
72.0929 6199.32 78.7358
72.1679 6104.55 78.1316
72.2429 6038.88 77.7102
72.3179 5997.87 77.4459
72.3929 5789.23 76.087
72.4679 5854.11 76.5121
72.5429 5741.24 75.771
72.6179 5801.34 76.1665
72.6929 5714.2 75.5923
72.7679 5846.22 76.4606
72.8429 6027.69 77.6382
72.9179 6160.19 78.4869
72.9929 6345.94 79.6614
73.0679 6430.02 80.1874
73.1429 6421.38 80.1335
73.2179 6605.54 81.2745
73.2929 6663.45 81.63
73.3679 6480.72 80.5029
73.4429 6454.65 80.3408
73.5179 6385.5 79.9093
73.5929 6083.95 77.9997
73.6679 5903.55 76.8346
73.7429 5859.1 76.5447
73.8179 5846.6 76.4631
73.8929 5712.9 75.5837
73.9679 5776.03 76.0002
74.0429 5758.48 75.8846
74.1179 5623.07 74.9871
74.1929 5678.34 75.3548
74.2679 5737.38 75.7455
74.3429 5963.99 77.2269
74.4179 5569.17 74.6269
74.4929 5783.29 76.0479
74.5679 5952.84 77.1546
74.6429 5906.75 76.8554
74.7179 6031.67 77.6638
74.7929 5974.76 77.2965
74.8679 5944.13 77.0982
74.9429 6019.19 77.5834
75.0179 6057.86 77.8323
75.0929 6226.49 78.9081
75.1679 6387.29 79.9205
75.2429 6582.42 81.1321
75.3179 6977.64 83.5323
75.3929 7363.57 85.8113
75.4679 7569.45 87.0026
75.5429 7768.06 88.1366
75.6179 7794.73 88.2878
75.6929 7800.13 88.3183
75.7679 7428.97 86.1915
75.8429 7183.3 84.7543
75.9179 6903.66 83.0883
75.9929 6646.73 81.5275
76.0679 6660.5 81.6119
76.1429 6652.12 81.5605
76.2179 6771.24 82.2876
76.2929 6780.58 82.3443
76.3679 6811.56 82.5322
76.4429 6605.52 81.2744
76.5179 6567.16 81.038
76.5929 6304.65 79.4018
76.6679 6284.06 79.272
76.7429 6198.7 78.7318
76.8179 6109.29 78.162
76.8929 6173.8 78.5735
76.9679 6217.06 78.8483
77.0429 6273.81 79.2074
77.1179 6631.65 81.435
77.1929 7416.1 86.1168
77.2679 8750.29 93.543
77.3429 12099.6 109.998
77.4179 18159 134.755
77.4929 25685.5 160.267
77.5679 31627.5 177.841
77.6429 34272 185.127
77.7179 35313.4 187.919
77.7929 35035.5 187.178
77.8679 31746.9 178.177
77.9429 27021.6 164.382
78.0179 20733.2 143.99
78.0929 14911.3 122.112
78.1679 10770.8 103.783
78.2429 8579.04 92.6231
78.3179 7559.6 86.9459
78.3929 6900.88 83.0715
78.4679 6512.18 80.6981
78.5429 6301.99 79.3851
78.6179 6191.54 78.6863
78.6929 6280.62 79.2504
78.7679 6172.15 78.5631
78.8429 6273.67 79.2065
78.9179 6466.6 80.4152
78.9929 6701.67 81.8637
79.0679 7240.13 85.089
79.1429 7794.83 88.2883
79.2179 8512.59 92.2637
79.2929 8861.52 94.1356
79.3679 9062.31 95.1962
79.4429 8905.9 94.3711
79.5179 8331.63 91.2778
79.5929 7960.15 89.2197
79.6679 7373.3 85.868
79.7429 6944.25 83.3322
79.8179 6677.57 81.7164
79.8929 6331.04 79.5678
79.9679 6114.28 78.1939
80.0429 5957.2 77.1829
80.1179 5862.51 76.567
80.1929 5805.33 76.1927
80.2679 5751.19 75.8366
80.3429 5694.44 75.4615
80.4179 5575.98 74.6725
80.4929 5553.15 74.5194
80.5679 5475.67 73.9978
80.6429 5508.81 74.2214
80.7179 5527.8 74.3492
80.7929 5490.23 74.0961
80.8679 5590.63 74.7705
80.9429 5571.43 74.642
81.0179 5501.2 74.1701
81.0929 5475.47 73.9964
81.1679 5525.88 74.3362
81.2429 5508.11 74.2167
81.3179 5376.57 73.3251
81.3929 5394.86 73.4497
81.4679 5486.66 74.072
81.5429 5552.33 74.5139
81.6179 5651.68 75.1777
81.6929 5536.71 74.4091
81.7679 5694.12 75.4594
81.8429 5806.6 76.201
81.9179 5859.34 76.5463
81.9929 6034.49 77.682
82.0679 6194.16 78.703
82.1429 6343.98 79.6491
82.2179 6664.69 81.6375
82.2929 6868.38 82.8757
82.3679 6991.73 83.6166
82.4429 6956.6 83.4062
82.5179 6762.58 82.2349
82.5929 6678.15 81.72
82.6679 6541.89 80.882
82.7429 6276.33 79.2233
82.8179 6024.67 77.6187
82.8929 5922.05 76.9549
82.9679 5921.39 76.9505
83.0429 5729.85 75.6958
83.1179 5751.86 75.841
83.1929 5691.42 75.4415
83.2679 5633.1 75.054
83.3429 5700.99 75.5049
83.4179 5712.37 75.5802
83.4929 5807.95 76.2099
83.5679 5731.49 75.7066
83.6429 5681.04 75.3727
83.7179 5674.77 75.3311
83.7929 5848.14 76.4732
83.8679 5885.27 76.7155
83.9429 5829.55 76.3515
84.0179 5839.16 76.4144
84.0929 5708.79 75.5565
84.1679 5532.33 74.3797
84.2429 5585.92 74.739
84.3179 5502.71 74.1802
84.3929 5554.67 74.5297
84.4679 5572.34 74.6481
84.5429 5570.1 74.6331
84.6179 5492.25 74.1097
84.6929 5422.77 73.6395
84.7679 5398.8 73.4765
84.8429 5464.35 73.9212
84.9179 5543.76 74.4565
84.9929 5691.26 75.4404
85.0679 5769.28 75.9558
85.1429 5607.68 74.8844
85.2179 5630.02 75.0335
85.2929 5689.27 75.4273
85.3679 5780.67 76.0307
85.4429 5787.12 76.0731
85.5179 5838.8 76.412
85.5929 5913.18 76.8972
85.6679 5927.64 76.9912
85.7429 5949.31 77.1318
85.8179 6123.33 78.2517
85.8929 6136.4 78.3352
85.9679 6414.09 80.088
86.0429 6523.73 80.7696
86.1179 6742.14 82.1106
86.1929 6678.42 81.7216
86.2679 6643.66 81.5087
86.3429 6384.09 79.9005
86.4179 6106.03 78.1411
86.4929 5938.51 77.0618
86.5679 5777.09 76.0072
86.6429 5674.05 75.3263
86.7179 5715.71 75.6023
86.7929 5706.6 75.542
86.8679 5617.36 74.9491
86.9429 5573.37 74.655
87.0179 5575.76 74.671
87.0929 5533.21 74.3855
87.1679 5489.93 74.0941
87.2429 5423.95 73.6474
87.3179 5434.34 73.718
87.3929 5445.29 73.7922
87.4679 5551.53 74.5086
87.5429 5547.02 74.4783
87.6179 5425.21 73.656
87.6929 5594.72 74.7979
87.7679 5686.53 75.4091
87.8429 5701.64 75.5092
87.9179 5938.87 77.0641
87.9929 6189.77 78.6751
88.0679 6381.93 79.887
88.1429 6549.3 80.9278
88.2179 6849.57 82.7621
88.2929 7032.69 83.8611
88.3679 6973.48 83.5074
88.4429 6921.13 83.1933
88.5179 6849.22 82.76
88.5929 6582.42 81.1321
88.6679 6233.85 78.9547
88.7429 5996.62 77.4378
88.8179 5724.11 75.6579
88.8929 5703.75 75.5232
88.9679 5674.49 75.3292
89.0429 5588.67 74.7574
89.1179 5601.95 74.8462
89.1929 5531.26 74.3724
89.2679 5483.13 74.0481
89.3429 5558.55 74.5557
89.4179 5567.53 74.6159
89.4929 5579.33 74.6949
89.5679 5733.04 75.7168
89.6429 5740.05 75.7631
89.7179 6044.38 77.7456
89.7929 6169.78 78.548
89.8679 6314.12 79.4614
89.9429 6190.61 78.6804
90.0179 6033.57 77.676
90.0929 5946.73 77.115
90.1679 5742.35 75.7783
90.2429 5720.43 75.6336
90.3179 5619.4 74.9627
90.3929 5440.57 73.7602
90.4679 5394.32 73.446
90.5429 5374.38 73.3102
90.6179 5386.67 73.394
90.6929 5408.99 73.5458
90.7679 5473.88 73.9856
90.8429 5348.61 73.1342
90.9179 5340.57 73.0792
90.9929 5390.91 73.4228
91.0679 5452.94 73.844
91.1429 5353.27 73.166
91.2179 5413.25 73.5748
91.2929 5364.82 73.2449
91.3679 5381.42 73.3582
91.4429 5485.22 74.0623
91.5179 5400.05 73.485
91.5929 5275.87 72.6352
91.6679 5261.55 72.5365
91.7429 5389.45 73.4129
91.8179 5324.59 72.9698
91.8929 5323.53 72.9625
91.9679 5459.92 73.8912
92.0429 5391.83 73.4291
92.1179 5351.15 73.1516
92.1929 5345.18 73.1107
92.2679 5190.55 72.0455
92.3429 5316.11 72.9117
92.4179 5287.86 72.7177
92.4929 5298.9 72.7935
92.5679 5321.61 72.9494
92.6429 5489.81 74.0933
92.7179 5474.8 73.9919
92.7929 5319.72 72.9364
92.8679 5357.2 73.1929
92.9429 5474.45 73.9895
93.0179 5363.12 73.2333
93.0929 5512.58 74.2467
93.1679 5659.96 75.2327
93.2429 5665.7 75.2709
93.3179 5911.39 76.8856
93.3929 5936.41 77.0481
93.4679 6012.77 77.5421
93.5429 6084.31 78.002
93.6179 6124.09 78.2565
93.6929 6302.01 79.3852
93.7679 6318.21 79.4872
93.8429 6370.08 79.8128
93.9179 6439.71 80.2478
93.9929 6629.45 81.4215
94.0679 6901.19 83.0734
94.1429 7358.17 85.7798
94.2179 7974.74 89.3014
94.2929 9187.22 95.85
94.3679 12113 110.059
94.4429 18206 134.93
94.5179 26957.1 164.186
94.5929 35618.6 188.729
94.6679 43340.8 208.185
94.7429 48641.7 220.549
94.8179 52257.5 228.599
94.8929 52486.3 229.099
94.9679 47257.7 217.388
95.0429 37166.5 192.786
95.1179 26373.4 162.399
95.1929 18038 134.306
95.2679 12670.9 112.565
95.3429 9898.06 99.489
95.4179 8643.14 92.9685
95.4929 8021.81 89.5645
95.5679 7633.43 87.3695
95.6429 7109 84.3149
95.7179 6714.58 81.9425
95.7929 6442.77 80.2668
95.8679 6349.47 79.6835
95.9429 6228.93 78.9236
96.0179 6277.11 79.2282
96.0929 6086.61 78.0167
96.1679 5741.02 75.7695
96.2429 5703.88 75.524
96.3179 5568.14 74.62
96.3929 5473.96 73.9862
96.4679 5474.66 73.991
96.5429 5391.5 73.4268
96.6179 5423.18 73.6423
96.6929 5394 73.4439
96.7679 5323.6 72.963
96.8429 5232.22 72.3341
96.9179 5227.31 72.3001
96.9929 5339.95 73.075
97.0679 5244.27 72.4173
97.1429 5333.59 73.0314
97.2179 5458.05 73.8786
97.2929 5391.69 73.4282
97.3679 5395.13 73.4516
97.4429 5332.09 73.0211
97.5179 5334.24 73.0359
97.5929 5482.52 74.044
97.6679 5352.18 73.1586
97.7429 5392.88 73.4362
97.8179 5364.65 73.2438
97.8929 5390.94 73.423
97.9679 5259.51 72.5225
98.0429 5413.8 73.5785
98.1179 5358.14 73.1993
98.1929 5452.4 73.8404
98.2679 5349.86 73.1428
98.3429 5435.6 73.7265
98.4179 5496.28 74.1369
98.4929 5450.98 73.8307
98.5679 5458.99 73.885
98.6429 5453.95 73.8508
98.7179 5570.6 74.6365
98.7929 5586.22 74.7411
98.8679 5559.09 74.5593
98.9429 5593.32 74.7885
99.0179 5639.23 75.0948
99.0929 5661.86 75.2453
99.1679 5553.79 74.5237
99.2429 5731.37 75.7058
99.3179 5856.89 76.5303
99.3929 6120.67 78.2347
99.4679 6437.75 80.2356
99.5429 6402.91 80.0182
99.6179 6216.47 78.8446
99.6929 6406.13 80.0383
99.7679 6343.22 79.6443
99.8429 6173.15 78.5694
99.9179 6435.8 80.2234
99.9929 6644.8 81.5157
100.068 6782.26 82.3545
100.143 7269 85.2584
100.218 7998 89.4316
100.293 8991.97 94.826
100.368 9362.1 96.758
100.443 9579.45 97.8747
100.518 9325.9 96.5707
100.593 9243.88 96.1451
100.668 8896.93 94.3236
100.743 7956.92 89.2016
100.818 7077 84.1249
100.893 6477.61 80.4836
100.968 6014.77 77.555
101.043 5860.1 76.5513
101.118 5644.45 75.1296
101.193 5544.39 74.4607
101.268 5588.35 74.7553
101.343 5600.37 74.8356
101.418 5591.12 74.7738
101.493 5483.45 74.0503
101.568 5610.05 74.9003
101.643 5682.25 75.3807
101.718 5816.9 76.2686
101.793 6002.81 77.4778
101.868 5873.54 76.639
101.943 5876.99 76.6615
102.018 5804.58 76.1878
102.093 5677.66 75.3503
102.168 5678.82 75.3579
102.243 5649.75 75.1648
102.318 5529.95 74.3636
102.393 5339.38 73.0711
102.468 5311.55 72.8803
102.543 5286.65 72.7093
102.618 5227.36 72.3005
102.693 5082.67 71.2929
102.768 5044.26 71.023
102.843 5150.63 71.7679
102.918 5196.53 72.087
102.993 5144.99 71.7286
103.068 5032.55 70.9405
103.143 5016.53 70.8275
103.218 5039.63 70.9904
103.293 5159.48 71.8295
103.368 5100.5 71.4178
103.443 5106.97 71.4631
103.518 5081.95 71.2878
103.593 5118.54 71.544
103.668 5140.75 71.699
103.743 4957.26 70.4078
103.818 5071.43 71.2139
103.893 5051.6 71.0746
103.968 5176.58 71.9485
104.043 5188.32 72.03
104.118 5238.59 72.3781
104.193 5277.52 72.6466
104.268 5349.28 73.1388
104.343 5292.75 72.7513
104.418 5360.95 73.2185
104.493 5513.11 74.2503
104.568 5545.62 74.4689
104.643 5673.69 75.3239
104.718 5818.76 76.2808
104.793 5915.76 76.914
104.868 6138.76 78.3502
104.943 6075.87 77.9479
105.018 5997.23 77.4418
105.093 5898.65 76.8027
105.168 5749.67 75.8265
105.243 5732.67 75.7144
105.318 5608.53 74.8901
105.393 5422.02 73.6344
105.468 5360.82 73.2176
105.543 5364.1 73.24
105.618 5283.91 72.6905
105.693 5266.09 72.5678
105.768 5286.94 72.7113
105.843 5319.49 72.9348
105.918 5291.43 72.7422
105.993 5243.63 72.4129
106.068 5371.58 73.291
106.143 5510.92 74.2356
106.218 5450.48 73.8274
106.293 5432.47 73.7053
106.368 5596.35 74.8088
106.443 5628.75 75.025
106.518 5588.26 74.7547
106.593 5620.38 74.9692
106.668 5596.25 74.8081
106.743 5496.78 74.1403
106.818 5684.14 75.3932
106.893 5677.23 75.3474
106.968 5817.41 76.2719
107.043 5715.6 75.6016
107.118 5761.64 75.9054
107.193 5725.67 75.6682
107.268 5676.75 75.3442
107.343 5631.77 75.0451
107.418 5622.28 74.9819
107.493 5407.1 73.533
107.568 5464.01 73.919
107.643 5362.28 73.2276
107.718 5305.21 72.8369
107.793 5247.64 72.4406
107.868 5241.91 72.401
107.943 5084.19 71.3035
108.018 5055.35 71.101
108.093 5072.44 71.2211
108.168 4956.78 70.4044
108.243 5085.77 71.3146
108.318 5059.16 71.1278
108.393 5086.77 71.3216
108.468 5020.86 70.858
108.543 4977.06 70.5483
108.618 5126.32 71.5983
108.693 5071.7 71.2159
108.768 5117.47 71.5365
108.843 5083.12 71.296
108.918 5199.77 72.1095
108.993 5174.15 71.9315
109.068 5254.19 72.4858
109.143 5324.45 72.9688
109.218 5403.13 73.506
109.293 5471.07 73.9667
109.368 5782.96 76.0458
109.443 5969.54 77.2628
109.518 6013.59 77.5473
109.593 6071.75 77.9214
109.668 6103.94 78.1277
109.743 5940.16 77.0724
109.818 5863.57 76.574
109.893 5656.93 75.2125
109.968 5638.63 75.0908
110.043 5601.91 74.8459
110.118 5495.25 74.13
110.193 5418.4 73.6098
110.268 5320.26 72.9401
110.343 5216.99 72.2288
110.418 5206.45 72.1557
110.493 5191.63 72.0529
110.568 5146.39 71.7384
110.643 5016.18 70.825
110.718 5055.8 71.1041
110.793 4912.53 70.0895
110.868 5005.01 70.7461
110.943 4890.08 69.9291
111.018 5005.16 70.7472
111.093 5018.12 70.8387
111.168 5145.67 71.7334
111.243 5083.19 71.2965
111.318 5000.26 70.7125
111.393 5003.96 70.7387
111.468 4938.08 70.2715
111.543 4928.45 70.2029
111.618 5030.95 70.9292
111.693 5065.1 71.1695
111.768 4986.31 70.6138
111.843 5029.13 70.9164
111.918 4903.85 70.0275
111.993 4931.34 70.2235
112.068 5006.1 70.7538
112.143 5041.83 71.0059
112.218 4945.07 70.3212
112.293 5236.31 72.3623
112.368 5234.89 72.3525
112.443 5270.65 72.5992
112.518 5089.18 71.3385
112.593 5157.63 71.8167
112.668 5086.61 71.3205
112.743 5252.3 72.4727
112.818 5387.46 73.3993
112.893 5363.27 73.2344
112.968 5269.86 72.5938
113.043 5210.29 72.1824
113.118 5158.67 71.8239
113.193 5354.7 73.1758
113.268 5442.23 73.7714
113.343 5325.07 72.9731
113.418 5437.32 73.7382
113.493 5615.95 74.9397
113.568 5471.77 73.9714
113.643 5303.81 72.8272
113.718 5359.69 73.2099
113.793 5363.45 73.2356
113.868 5266.21 72.5686
113.943 5350.76 73.1489
114.018 5316.53 72.9146
114.093 5230.37 72.3213
114.168 5184.12 72.0008
114.243 5145.62 71.733
114.318 5031.83 70.9354
114.393 5086.56 71.3201
114.468 5074.3 71.2341
114.543 5013.93 70.8091
114.618 5023.22 70.8747
114.693 5088.3 71.3323
114.768 4980.93 70.5757
114.843 4926.8 70.1912
114.918 4787.06 69.1886
114.993 4942.66 70.3041
115.068 4989.02 70.633
115.143 5064.51 71.1654
115.218 5013.17 70.8037
115.293 5012.54 70.7993
115.368 5019.01 70.845
115.443 4921.48 70.1532
115.518 4952.05 70.3708
115.593 5042.24 71.0087
115.668 5119.58 71.5513
115.743 5281.12 72.6713
115.818 5365.08 73.2467
115.893 5236.57 72.3642
115.968 5161.63 71.8445
116.043 5242.81 72.4073
116.118 5238.7 72.3789
116.193 5288.2 72.72
116.268 5103.39 71.438
116.343 5363.77 73.2378
116.418 5269.39 72.5906
116.493 5172.65 71.9211
116.568 5169.17 71.8969
116.643 5123.59 71.5793
116.718 5176.3 71.9465
116.793 5199.45 72.1072
116.868 5198.57 72.1011
116.943 5268.43 72.584
117.018 5197.5 72.0937
117.093 5265.55 72.5641
117.168 5324.61 72.9699
117.243 5358.74 73.2034
117.318 5504.68 74.1935
117.393 5672.69 75.3173
117.468 5711.91 75.5772
117.543 5823.53 76.3121
117.618 5996.15 77.4348
117.693 5963.48 77.2235
117.768 5886.65 76.7245
117.843 5959.22 77.196
117.918 6062.24 77.8604
117.993 5844.79 76.4512
118.068 5922.15 76.9555
118.143 5725.1 75.6644
118.218 5782.19 76.0407
118.293 5662.16 75.2473
118.368 5522.43 74.313
118.443 5674.64 75.3302
118.518 5671.7 75.3107
118.593 5686.43 75.4084
118.668 5724.84 75.6627
118.743 5786.97 76.0721
118.818 5832.3 76.3695
118.893 6002.55 77.4761
118.968 6267.31 79.1663
119.043 6306.3 79.4122
119.118 6556.79 80.974
119.193 6974.69 83.5146
119.268 7002.89 83.6832
119.343 7298.13 85.4291
119.418 7317.3 85.5412
119.493 7436.19 86.2334
119.568 7260.12 85.2063
119.643 7226.96 85.0115
119.718 7054.39 83.9904
119.793 6733.68 82.059
119.868 6575.55 81.0898
119.943 6293.85 79.3338
120.018 6029.17 77.6477
120.093 5808.08 76.2108
120.168 5555.39 74.5345
120.243 5534.72 74.3957
120.318 5464.83 73.9245
120.393 5445.28 73.7921
120.468 5351.58 73.1545
120.543 5245.44 72.4254
120.618 5207.76 72.1648
120.693 5151.23 71.7721
120.768 5137.51 71.6764
120.843 5091.52 71.3549
120.918 5178.29 71.9604
120.993 5238.54 72.3777
121.068 5067.01 71.1829
121.143 5110.33 71.4866
121.218 5032.13 70.9375
121.293 5098.1 71.401
121.368 5114.02 71.5124
121.443 5136.52 71.6695
121.518 5023.73 70.8783
121.593 5034.99 70.9576
121.668 5078.99 71.267
121.743 4936.42 70.2597
121.818 4942.91 70.3058
121.893 4942.93 70.306
121.968 4919.65 70.1402
122.043 5013.14 70.8036
122.118 4989.41 70.6357
122.193 5042.49 71.0105
122.268 5026.17 70.8955
122.343 5096.57 71.3903
122.418 4999.39 70.7063
122.493 5069.47 71.2002
122.568 5105.47 71.4526
122.643 5101.34 71.4237
122.718 5126.12 71.5969
122.793 5071.88 71.2171
122.868 5116.07 71.5267
122.943 4916.19 70.1156
123.018 4954.41 70.3876
123.093 4969.11 70.4919
123.168 4962.52 70.4451
123.243 5029.26 70.9173
123.318 4962.24 70.4431
123.393 4924.38 70.1739
123.468 4856.08 69.6856
123.543 4989.57 70.6369
123.618 4924.08 70.1718
123.693 4946.09 70.3284
123.768 4935.3 70.2517
123.843 4967.33 70.4793
123.918 4998.69 70.7014
123.993 5007.03 70.7604
124.068 5092.25 71.36
124.143 4985.18 70.6058
124.218 5066.94 71.1825
124.293 5064.55 71.1656
124.368 5112.84 71.5042
124.443 5240.14 72.3888
124.518 5284.99 72.698
124.593 5490.21 74.0959
124.668 5848.94 76.4784
124.743 6432 80.1998
124.818 7486.44 86.5242
124.893 8886.08 94.266
124.968 10658.7 103.241
125.043 12657.4 112.505
125.118 14457.4 120.239
125.193 16427.8 128.171
125.268 18051.7 134.357
125.343 19086.7 138.155
125.418 18950.3 137.66
125.493 18050.6 134.353
125.568 16403.5 128.076
125.643 14408.5 120.035
125.718 12259.7 110.724
125.793 10341.7 101.694
125.868 8900.66 94.3433
125.943 7666.48 87.5584
126.018 7095.55 84.2351
126.093 6882.9 82.9632
126.168 6640.74 81.4907
126.243 6523.72 80.7696
126.318 6436.23 80.2261
126.393 6393.57 79.9598
126.468 6432.29 80.2016
126.543 6373.23 79.8325
126.618 6276.54 79.2246
126.693 6322.8 79.5161
126.768 6099.46 78.0991
126.843 6061.27 77.8542
126.918 5883.18 76.7019
126.993 5700.66 75.5027
127.068 5705.99 75.538
127.143 5592.26 74.7814
127.218 5513.78 74.2549
127.293 5497.35 74.1441
127.368 5479.48 74.0235
127.443 5431.03 73.6955
127.518 5385.65 73.387
127.593 5277.63 72.6473
127.668 5293.91 72.7593
127.743 5319.62 72.9357
127.818 5401.29 73.4935
127.893 5514.04 74.2566
127.968 5441.73 73.7681
128.043 5380.18 73.3497
128.118 5504.97 74.1955
128.193 5453.12 73.8452
128.268 5342.24 73.0906
128.343 5515.26 74.2648
128.418 5419 73.6139
128.493 5536.86 74.41
128.568 5517.78 74.2818
128.643 5522.3 74.3122
128.718 5453.01 73.8445
128.793 5253.33 72.4799
128.868 5312.04 72.8837
128.943 5347.62 73.1274
129.018 5244.44 72.4185
129.093 5252.33 72.473
129.168 5262.28 72.5416
129.243 5247.34 72.4385
129.318 5022.69 70.8709
129.393 5035.39 70.9605
129.468 5209.38 72.176
129.543 5154.77 71.7967
129.618 5137.85 71.6788
129.693 5102.46 71.4315
129.768 5150.2 71.7649
129.843 5143.69 71.7195
129.918 5240.44 72.3909
129.993 5225.22 72.2857
130.068 5288.23 72.7202
130.143 5247.54 72.4399
130.218 5275.8 72.6347
130.293 5371.8 73.2925
130.368 5505.84 74.2013
130.443 5499.54 74.1589
130.518 5405.28 73.5206
130.593 5435.52 73.726
130.668 5351.4 73.1532
130.743 5431.53 73.6989
130.818 5533.6 74.3881
130.893 5621.38 74.9759
130.968 5650.16 75.1676
131.043 5591.63 74.7772
131.118 5578.17 74.6872
131.193 5668.37 75.2886
131.268 5730.96 75.7031
131.343 5901.1 76.8186
131.418 5786.66 76.0701
131.493 5848.51 76.4755
131.568 5811.75 76.2348
131.643 5599.08 74.827
131.718 5574.19 74.6605
131.793 5665.8 75.2715
131.868 5626.12 75.0075
131.943 5472.77 73.9781
132.018 5397.58 73.4682
132.093 5309.63 72.8672
132.168 5361.32 73.221
132.243 5239.92 72.3873
132.318 5247.23 72.4378
132.393 5394.6 73.448
132.468 5329.69 73.0047
132.543 5390.42 73.4195
132.618 5435.3 73.7245
132.693 5420.44 73.6236
132.768 5485.4 74.0635
132.843 5519.97 74.2965
132.918 5607.02 74.88
132.993 5638.01 75.0867
133.068 5846.74 76.464
133.143 6125.04 78.2626
133.218 6066.73 77.8892
133.293 6030.56 77.6567
133.368 6200.85 78.7455
133.443 6119.53 78.2274
133.518 6229.91 78.9298
133.593 6189.95 78.6763
133.668 6197.31 78.723
133.743 6185.49 78.6479
133.818 6200.18 78.7412
133.893 6209.45 78.8001
133.968 6022.87 77.6071
134.043 6063.32 77.8673
134.118 5933.45 77.0289
134.193 6027.69 77.6382
134.268 6089.47 78.0351
134.343 6061.76 77.8573
134.418 6146.47 78.3994
134.493 6118.73 78.2223
134.568 5949.58 77.1335
134.643 5878.54 76.6716
134.718 5995.12 77.4282
134.793 6065.19 77.8793
134.868 5953.77 77.1607
134.943 6078.67 77.9658
135.018 5962.6 77.2179
135.093 6064.12 77.8724
135.168 6104.74 78.1328
135.243 6097.43 78.086
135.318 6144.94 78.3897
135.393 6312.69 79.4524
135.468 6218.38 78.8567
135.543 6144.88 78.3893
135.618 6113.92 78.1916
135.693 6035.92 77.6912
135.768 5985.89 77.3685
135.843 5856.79 76.5297
135.918 5894.43 76.7752
135.993 5775.9 75.9993
136.068 5803.2 76.1787
136.143 5709.54 75.5615
136.218 5711.57 75.5749
136.293 5613.32 74.9221
136.368 5565.56 74.6027
136.443 5469.75 73.9578
136.518 5435.36 73.7249
136.593 5477.07 74.0072
136.668 5408.61 73.5433
136.743 5366.25 73.2547
136.818 5423.44 73.644
136.893 5255.95 72.4979
136.968 5270.03 72.595
137.043 5324.17 72.9669
137.118 5312.91 72.8897
137.193 5292.13 72.747
137.268 5292.78 72.7515
137.343 5344.17 73.1038
137.418 5151.65 71.775
137.493 5323.46 72.9621
137.568 5260.9 72.5321
137.643 5207.12 72.1604
137.718 5218.61 72.2399
137.793 5357.59 73.1956
137.868 5392.25 73.432
137.943 5300.9 72.8073
138.018 5531.89 74.3767
138.093 5520.24 74.2983
138.168 5457.59 73.8755
138.243 5543.91 74.4574
138.318 5746.09 75.803
138.393 5823.29 76.3105
138.468 5830.79 76.3596
138.543 5832.1 76.3682
138.618 5837.5 76.4035
138.693 5924.67 76.9719
138.768 5810.19 76.2246
138.843 5821.97 76.3018
138.918 5993.57 77.4181
138.993 5966.59 77.2437
139.068 5930.14 77.0074
139.143 5798.7 76.1492
139.218 5826.43 76.331
139.293 5751.95 75.8416
139.368 5586.01 74.7396
139.443 5585.81 74.7383
139.518 5391.76 73.4286
139.593 5491.27 74.1031
139.668 5532.89 74.3834
139.743 5450.55 73.8278
139.818 5406.22 73.527
139.893 5380.75 73.3536
139.968 5261.97 72.5394
140.043 5381.33 73.3576
140.118 5242.34 72.404
140.193 5277.07 72.6434
140.268 5202.05 72.1253
140.343 5346.54 73.12
140.418 5349.53 73.1405
140.493 5281.06 72.6709
140.568 5487.4 74.077
140.643 5255.14 72.4924
140.718 5298.78 72.7927
140.793 5460.46 73.8949
140.868 5378.19 73.3361
140.943 5236.53 72.3639
141.018 5340.81 73.0809
141.093 5397.25 73.466
141.168 5222.02 72.2636
141.243 5290.32 72.7346
141.318 5390.68 73.4213
141.393 5541.36 74.4403
141.468 5339.97 73.0751
141.543 5468.39 73.9486
141.618 5567.12 74.6131
141.693 5555.75 74.5369
141.768 5378.3 73.3369
