# Supplementary material for: Small-pore hydridic frameworks store densely packed hydrogen
Source: Nat Chem. 2024 Feb 6;16(5):809–16. doi: 10.1038/s41557-024-01443-x (PMC11087247; doi:10.1038/s41557-024-01443-x)
Supplement: Supplementary file 8 — NPD data on Mg(11BD4)2 collected at 25 K, 203 mbar of D2 at E9@HMI [file 41557_2024_1443_MOESM8_ESM.dat]

-9.35708 396.172 19.9543
-9.28208 254.103 15.9406
-9.20708 299.657 17.3376
-9.13208 313.762 17.7415
-9.05708 327.288 18.0911
-8.98208 315.395 17.7593
-8.90708 343.691 18.5389
-8.83208 347.999 18.6547
-8.75708 316.967 17.8036
-8.68208 363.57 19.0675
-8.60708 348.595 18.6707
-8.53208 342.095 18.4958
-8.45708 334.632 18.2929
-8.38208 321.639 17.9343
-8.30708 330.344 18.1754
-8.23208 339.374 18.4221
-8.15708 304.347 17.4455
-8.08208 347.763 18.6484
-8.00708 360.678 18.9915
-7.93208 303.332 17.4164
-7.85708 321.436 17.9286
-7.78208 326.485 18.0689
-7.70708 321.297 17.9248
-7.63208 320.083 17.8909
-7.55708 317.247 17.8114
-7.48208 327.864 18.107
-7.40708 384.328 19.6043
-7.33208 340.137 18.4428
-7.25708 382.186 19.5496
-7.18208 349.402 18.6923
-7.10708 330.149 18.17
-7.03208 302.17 17.383
-6.95708 377.261 19.4232
-6.88208 338.126 18.3882
-6.80708 403.169 20.0791
-6.73208 389.943 19.747
-6.65708 357.454 18.9065
-6.58208 347.021 18.6285
-6.50708 389.084 19.7252
-6.43208 396.468 19.9115
-6.35708 429.407 20.7221
-6.28208 376.406 19.4012
-6.20708 436.415 20.8905
-6.13208 411.438 20.2839
-6.05708 388.994 19.7229
-5.98208 395.521 19.8877
-5.90708 412.111 20.3005
-5.83208 380.104 19.4962
-5.75708 342.196 18.4985
-5.68208 324.879 18.0244
-5.60708 397.388 19.9346
-5.53208 347.667 18.6458
-5.45708 376.682 19.4083
-5.38208 431.669 20.7766
-5.30708 412.265 20.3043
-5.23208 405.426 20.1352
-5.15708 392.541 19.8127
-5.08208 374.854 19.3611
-5.00708 404.138 20.1032
-4.93208 473.799 21.7669
-4.85708 477.246 21.846
-4.78208 445.582 21.1088
-4.70708 410.614 20.2636
-4.63208 403.657 20.0912
-4.55708 416.072 20.3978
-4.48208 446.515 21.1309
-4.40708 417.996 20.445
-4.33208 413.485 20.3343
-4.25708 426.837 20.66
-4.18208 489.619 22.1273
-4.10708 486.504 22.0568
-4.03208 455.726 21.3477
-3.95708 443.482 21.059
-3.88208 449.162 21.1934
-3.80708 445.54 21.1078
-3.73208 461.235 21.4764
-3.65708 468.256 21.6392
-3.58208 489.89 22.1335
-3.50708 418.334 20.4532
-3.43208 442.423 21.0339
-3.35708 462.896 21.515
-3.28208 471.16 21.7062
-3.20708 473.234 21.7539
-3.13208 518.745 22.776
-3.05708 461.436 21.4811
-2.98208 487.815 22.0865
-2.90708 530.591 23.0346
-2.83208 531.521 23.0547
-2.75708 508.103 22.5411
-2.68208 549.48 23.441
-2.60708 525.772 22.9297
-2.53208 561.282 23.6914
-2.45708 604.038 24.5772
-2.38208 601.441 24.5243
-2.30708 612.152 24.7417
-2.23208 542.077 23.2826
-2.15708 562.408 23.7151
-2.08208 553.743 23.5317
-2.00708 607.636 24.6503
-1.93208 577.206 24.0251
-1.85708 626 25.02
-1.78208 620.05 24.9008
-1.70708 600.942 24.5141
-1.63208 612.128 24.7412
-1.55708 622.744 24.9548
-1.48208 647.503 25.4461
-1.40708 656.999 25.632
-1.33208 579.181 24.0662
-1.25708 593.058 24.3528
-1.18208 593.234 24.3564
-1.10708 586.887 24.2257
-1.03208 635.701 25.2131
-0.957081 647.659 25.4492
-0.882081 641.832 25.3344
-0.807081 630.017 25.1001
-0.73208 640.326 25.3047
-0.657081 629.833 25.0965
-0.582081 614.124 24.7815
-0.507081 632.17 25.143
-0.432081 584.874 24.1842
-0.35708 639.064 25.2797
-0.282081 612.483 24.7484
-0.207081 639.298 25.2843
-0.132081 653.102 25.5559
-0.0570812 769.748 27.7443
0.0179195 432.085 20.8347
0.0929193 791.506 28.1337
0.167919 634.662 25.1925
0.242919 531.532 23.055
0.317919 612.705 24.7529
0.39292 658.415 25.6596
0.467919 656.601 25.6242
0.542919 779.647 27.9222
0.617919 784.602 28.0108
0.692919 776.24 27.8611
0.76792 768.172 27.7159
0.842919 820.137 28.638
0.917919 981.673 31.3317
0.992919 1061.63 32.5826
1.06792 1173.69 34.2592
1.14292 1244.25 35.2739
1.21792 1249.06 35.342
1.29292 1371.2 37.0297
1.36792 1420.96 37.6957
1.44292 1362.62 36.9137
1.51792 1492.61 38.6343
1.59292 1499.55 38.7241
1.66792 1495.09 38.6664
1.74292 1566.36 39.5773
1.81792 1647.63 40.591
1.89292 1685.14 41.0505
1.96792 1804.09 42.4745
2.04292 1951.45 44.1752
2.11792 2230.7 47.2303
2.19292 2577.71 50.7711
2.26792 2811.21 53.0208
2.34292 3081.97 55.5154
2.41792 3385.8 58.1876
2.49292 3579.79 59.8313
2.56792 3863.13 62.1541
2.64292 4189.73 64.7281
2.71792 4484.01 66.9628
2.79292 4965.55 70.4666
2.86792 5402.73 73.5033
2.94292 5683.49 75.3889
3.01792 5924.12 76.9683
3.09292 6346.21 79.6631
3.16792 6838.59 82.6958
3.24292 7027.18 83.8283
3.31792 6920.28 83.1882
3.39292 7038.88 83.898
3.46792 7339.94 85.6735
3.54292 7429.33 86.1935
3.61792 7522.87 86.7345
3.69292 7429.97 86.1973
3.76792 7429.31 86.1934
3.84292 7604.67 87.2048
3.91792 7564.25 86.9727
3.99292 7632.19 87.3624
4.06792 7687.14 87.6763
4.14292 7446.9 86.2954
4.21792 7625.47 87.3239
4.29292 7719.01 87.8579
4.36792 7752.46 88.0481
4.44292 7432.37 86.2112
4.51792 7567.38 86.9907
4.59292 7498.03 86.5912
4.66792 7483.89 86.5095
4.74292 7539.61 86.8309
4.81792 7652.09 87.4762
4.89292 7504.58 86.629
4.96792 7643.3 87.426
5.04292 7404.14 86.0473
5.11792 7396.49 86.0028
5.19292 7418.35 86.1299
5.26792 7506.24 86.6386
5.34292 7572.44 87.0198
5.41792 7585.74 87.0962
5.49292 7504.89 86.6308
5.56792 7467.41 86.4142
5.64292 7463.8 86.3933
5.71792 7489.39 86.5412
5.79292 7458.46 86.3624
5.86792 7505.89 86.6365
5.94292 7402.13 86.0356
6.01792 7474.73 86.4565
6.09292 7375.49 85.8807
6.16792 7471.94 86.4404
6.24292 7514.87 86.6884
6.31792 7405.15 86.0532
6.39292 7217.26 84.9545
6.46792 7343.13 85.6921
6.54292 7336.72 85.6547
6.61792 7357.06 85.7733
6.69292 7247.22 85.1306
6.76792 7165.99 84.6521
6.84292 7170.43 84.6784
6.91792 7331.58 85.6246
6.99292 7344.03 85.6973
7.06792 7273.43 85.2844
7.14292 7321.83 85.5677
7.21792 7269.78 85.263
7.29292 7390.07 85.9655
7.36792 7200.09 84.8534
7.44292 7062.52 84.0388
7.51792 7076.64 84.1227
7.59292 7053.89 83.9875
7.66792 7076.71 84.1232
7.74292 7155.54 84.5904
7.81792 7154.58 84.5848
7.89292 7079.61 84.1404
7.96792 7126.14 84.4165
8.04292 7076.39 84.1213
8.11792 7112.26 84.3342
8.19292 7076.2 84.1201
8.26792 7188.62 84.7857
8.34292 7110.13 84.3216
8.41792 7035.42 83.8774
8.49292 7088.26 84.1918
8.56792 7095.72 84.2361
8.64292 7099.38 84.2578
8.71792 7063.32 84.0436
8.79292 7178.09 84.7236
8.86792 7096.15 84.2387
8.94292 7030.97 83.8509
9.01792 6887.08 82.9885
9.09292 7190.94 84.7994
9.16792 7131.86 84.4503
9.24292 7113.67 84.3426
9.31792 7196.61 84.8328
9.39292 7097.4 84.2461
9.46792 7147.7 84.544
9.54292 7279.96 85.3227
9.61792 7196.15 84.8301
9.69292 7098.07 84.25
9.76792 7081.48 84.1515
9.84292 7072.26 84.0967
9.91792 7082.74 84.159
9.99292 7062.25 84.0372
10.0679 7079.03 84.137
10.1429 7304.56 85.4667
10.2179 7091.09 84.2086
10.2929 7109.3 84.3167
10.3679 7272.5 85.2789
10.4429 7216.86 84.9521
10.5179 7003.42 83.6864
10.5929 6984.95 83.576
10.6679 6948.59 83.3582
10.7429 6833.57 82.6654
10.8179 6953.76 83.3892
10.8929 6924.21 83.2118
10.9679 6861.13 82.8319
11.0429 6882.39 82.9601
11.1179 6784.07 82.3654
11.1929 6892.4 83.0205
11.2679 7063.4 84.044
11.3429 6898.26 83.0557
11.4179 7073.69 84.1052
11.4929 6805.43 82.495
11.5679 6842.91 82.7219
11.6429 6919.97 83.1864
11.7179 6897.39 83.0505
11.7929 6882.23 82.9592
11.8679 6908.16 83.1153
11.9429 6987.22 83.5896
12.0179 6926.75 83.2271
12.0929 6705.88 81.8894
12.1679 6786.08 82.3777
12.2429 6730.19 82.0377
12.3179 6932.97 83.2645
12.3929 6858.66 82.817
12.4679 6874.85 82.9147
12.5429 6997.93 83.6537
12.6179 6906.54 83.1056
12.6929 6673.81 81.6934
12.7679 6771.88 82.2915
12.8429 6720.29 81.9773
12.9179 6887.46 82.9907
12.9929 6976.26 83.524
13.0679 6962.39 83.441
13.1429 7060.81 84.0286
13.2179 6833.28 82.6637
13.2929 6973.29 83.5062
13.3679 6872.98 82.9034
13.4429 6872.68 82.9016
13.5179 7017.5 83.7705
13.5929 6895.55 83.0395
13.6679 6903.31 83.0861
13.7429 6972.25 83.5
13.8179 6997.06 83.6484
13.8929 7117.75 84.3668
13.9679 6996.18 83.6432
14.0429 7122.13 84.3927
14.1179 7126.04 84.4159
14.1929 7117.68 84.3664
14.2679 7267.89 85.2519
14.3429 7362.19 85.8032
14.4179 7293.69 85.4031
14.4929 7289.28 85.3773
14.5679 7372.18 85.8614
14.6429 7377.6 85.893
14.7179 7685.1 87.6647
14.7929 7457.57 86.3572
14.8679 7781.87 88.2149
14.9429 8053.08 89.7389
15.0179 8175.48 90.4183
15.0929 8302.14 91.1161
15.1679 8563.7 92.5403
15.2429 9604.18 98.0009
15.3179 9784.96 98.9189
15.3929 10438.5 102.169
15.4679 11197.8 105.819
15.5429 12337.4 111.074
15.6179 13780.9 117.392
15.6929 14290.3 119.542
15.7679 14898.2 122.058
15.8429 15265.8 123.555
15.9179 14721.6 121.333
15.9929 13699.5 117.045
16.0679 12314 110.968
16.1429 11286.8 106.239
16.2179 9842.93 99.2116
16.2929 9042.35 95.0913
16.3679 8176.32 90.423
16.4429 7810.41 88.3765
16.5179 7257.74 85.1924
16.5929 7256 85.1822
16.6679 7045.97 83.9403
16.7429 7079.66 84.1407
16.8179 6956.32 83.4045
16.8929 6955.97 83.4025
16.9679 6897.63 83.052
17.0429 6845.06 82.7349
17.1179 6989.68 83.6043
17.1929 6881.65 82.9557
17.2679 6702.65 81.8697
17.3429 6825.71 82.6178
17.4179 6977.12 83.5292
17.4929 6949.58 83.3641
17.5679 7055.76 83.9985
17.6429 6914.66 83.1544
17.7179 6990.14 83.6071
17.7929 7051.45 83.9729
17.8679 7145.87 84.5332
17.9429 7015.19 83.7567
18.0179 6988.72 83.5986
18.0929 7089.73 84.2005
18.1679 7253.43 85.1671
18.2429 7125.06 84.4101
18.3179 7305.72 85.4735
18.3929 7684.53 87.6614
18.4679 7411.57 86.0905
18.5429 7205.81 84.887
18.6179 7067.01 84.0655
18.6929 6852.91 82.7823
18.7679 6647.74 81.5337
18.8429 6520.33 80.7485
18.9179 6736.87 82.0785
18.9929 6461.99 80.3865
19.0679 6573.55 81.0774
19.1429 6484.75 80.5279
19.2179 6433.55 80.2094
19.2929 6435.3 80.2203
19.3679 6476.53 80.4769
19.4429 6717.3 81.9591
19.5179 6602.56 81.2562
19.5929 6434.32 80.2142
19.6679 6322.99 79.5172
19.7429 6506.78 80.6646
19.8179 6330.43 79.564
19.8929 6482.3 80.5127
19.9679 6509.15 80.6793
20.0429 6646.22 81.5244
20.1179 6572.37 81.0701
20.1929 6580.12 81.118
20.2679 6542.46 80.8855
20.3429 6460.28 80.3759
20.4179 6616.92 81.3445
20.4929 6432.89 80.2053
20.5679 6571.29 81.0635
20.6429 6491.35 80.5689
20.7179 6457.31 80.3574
20.7929 6555.26 80.9646
20.8679 6520.89 80.752
20.9429 6554.61 80.9606
21.0179 6679.6 81.7288
21.0929 6690.72 81.7968
21.1679 6730.61 82.0403
21.2429 6643.15 81.5055
21.3179 6597.42 81.2245
21.3929 6673.02 81.6885
21.4679 6521.99 80.7588
21.5429 6615.7 81.3369
21.6179 6533.73 80.8315
21.6929 6478.52 80.4893
21.7679 6497.79 80.6089
21.8429 6519.05 80.7406
21.9179 6532.35 80.823
21.9929 6345.17 79.6566
22.0679 6527.73 80.7943
22.1429 6443.17 80.2693
22.2179 6424.46 80.1527
22.2929 6565.59 81.0283
22.3679 6698.58 81.8449
22.4429 6534.04 80.8334
22.5179 6549.84 80.9311
22.5929 6558.95 80.9874
22.6679 6613.58 81.3239
22.7429 6512.28 80.6987
22.8179 6397.27 79.9829
22.8929 6452.68 80.3286
22.9679 6402.41 80.0151
23.0429 6432.6 80.2035
23.1179 6499.1 80.617
23.1929 6549.57 80.9294
23.2679 6596.81 81.2208
23.3429 6641.14 81.4932
23.4179 6664.98 81.6394
23.4929 6879.49 82.9427
23.5679 6779.67 82.3387
23.6429 6969.94 83.4861
23.7179 6963.26 83.4461
23.7929 7155.4 84.5896
23.8679 7215.12 84.9418
23.9429 7476.93 86.4692
24.0179 7815.96 88.4079
24.0929 8348.74 91.3714
24.1679 8629.75 92.8965
24.2429 9036.74 95.0618
24.3179 9266.05 96.2603
24.3929 9419.29 97.053
24.4679 9469.14 97.3095
24.5429 9192.74 95.8788
24.6179 8754.57 93.5658
24.6929 8445.24 91.898
24.7679 7939.59 89.1044
24.8429 7458.63 86.3634
24.9179 7183.02 84.7527
24.9929 6860.19 82.8263
25.0679 6674.67 81.6987
25.1429 6699.97 81.8534
25.2179 6654.78 81.5768
25.2929 6548.52 80.9229
25.3679 6702.62 81.8695
25.4429 6649.54 81.5447
25.5179 6547.77 80.9183
25.5929 6615.88 81.3381
25.6679 6530.73 80.813
25.7429 6457.56 80.3589
25.8179 6617.12 81.3457
25.8929 6652.22 81.5612
25.9679 6694.9 81.8224
26.0429 6656.95 81.5901
26.1179 6706.11 81.8909
26.1929 6681.11 81.7381
26.2679 6659.16 81.6037
26.3429 6683.52 81.7528
26.4179 6607.58 81.287
26.4929 6645.27 81.5185
26.5679 6580.32 81.1192
26.6429 6591.55 81.1884
26.7179 6553.91 80.9563
26.7929 6435.56 80.222
26.8679 6604.57 81.2685
26.9429 6565.36 81.0269
27.0179 6439.51 80.2466
27.0929 6427.5 80.1717
27.1679 6487.18 80.543
27.2429 6496.4 80.6002
27.3179 6569.15 81.0503
27.3929 6578.84 81.11
27.4679 6426.52 80.1656
27.5429 6419.72 80.1231
27.6179 6417.69 80.1105
27.6929 6615.04 81.3329
27.7679 6618.27 81.3528
27.8429 6581.12 81.1241
27.9179 6564.99 81.0246
27.9929 6666.37 81.6478
28.0679 6702.6 81.8694
28.1429 6613.71 81.3247
28.2179 6644.26 81.5123
28.2929 6588.05 81.1668
28.3679 6561.17 81.001
28.4429 6604.06 81.2653
28.5179 6585.56 81.1514
28.5929 6705.41 81.8866
28.6679 6707.89 81.9017
28.7429 6649.94 81.5472
28.8179 6706.63 81.894
28.8929 6790.67 82.4055
28.9679 6725.89 82.0115
29.0429 6715.32 81.9471
29.1179 6702.7 81.87
29.1929 6740.02 82.0976
29.2679 6758.19 82.2082
29.3429 6852.95 82.7826
29.4179 6706.75 81.8948
29.4929 6680.38 81.7336
29.5679 6696.71 81.8334
29.6429 6775.25 82.3119
29.7179 6859.87 82.8243
29.7929 6847.91 82.7521
29.8679 7097.7 84.2478
29.9429 7344.92 85.7025
30.0179 7373.97 85.8718
30.0929 7518.31 86.7082
30.1679 7874.99 88.7411
30.2429 8363.68 91.4532
30.3179 8741.69 93.497
30.3929 9256.36 96.21
30.4679 10036.8 100.184
30.5429 10753.2 103.698
30.6179 11502.6 107.25
30.6929 12247.4 110.668
30.7679 12526 111.92
30.8429 12595.1 112.228
30.9179 12135.3 110.16
30.9929 11365.9 106.611
31.0679 10515.3 102.544
31.1429 9536.5 97.655
31.2179 8686.3 93.2003
31.2929 8107.81 90.0434
31.3679 7780.05 88.2046
31.4429 7547.66 86.8773
31.5179 7512.06 86.6721
31.5929 7615.89 87.2691
31.6679 7736.55 87.9576
31.7429 7945.1 89.1353
31.8179 8228.43 90.7107
31.8929 8498.28 92.1861
31.9679 8948.75 94.5978
32.0429 9283.58 96.3513
32.1179 9698.65 98.4817
32.1929 9945.07 99.725
32.2679 9905.04 99.5241
32.3429 9726.29 98.6219
32.4179 9400.87 96.9581
32.4929 9021.98 94.9841
32.5679 8653.74 93.0255
32.6429 8498.07 92.185
32.7179 8554.28 92.4893
32.7929 8839.06 94.0163
32.8679 9222.91 96.036
32.9429 9634.07 98.1533
33.0179 10373.4 101.85
33.0929 11219.6 105.922
33.1679 12249.9 110.679
33.2429 13633.1 116.761
33.3179 15392.1 124.065
33.3929 16931.6 130.121
33.4679 17984.4 134.106
33.5429 18806.1 137.135
33.6179 18674.5 136.655
33.6929 17739.6 133.19
33.7679 16220 127.358
33.8429 14675.7 121.143
33.9179 13189.9 114.847
33.9929 11734 108.323
34.0679 10757.6 103.719
34.1429 10069.1 100.345
34.2179 9538.11 97.6633
34.2929 9166 95.7392
34.3679 8858.32 94.1186
34.4429 8493.05 92.1577
34.5179 8313.16 91.1765
34.5929 8003.06 89.4598
34.6679 7815.81 88.4071
34.7429 7691.5 87.7012
34.8179 7526.93 86.7579
34.8929 7412.87 86.098
34.9679 7506.62 86.6408
35.0429 7652.38 87.4779
35.1179 7881.06 88.7753
35.1929 8011.47 89.5068
35.2679 8389.02 91.5916
35.3429 8718.58 93.3734
35.4179 9034.3 95.0489
35.4929 9595.18 97.955
35.5679 10099.4 100.496
35.6429 10632 103.112
35.7179 11577.6 107.599
35.7929 12570 112.116
35.8679 13764.8 117.324
35.9429 15108.3 122.916
36.0179 16078.3 126.8
36.0929 16785.1 129.557
36.1679 16877.2 129.912
36.2429 16277.4 127.583
36.3179 14950.6 122.273
36.3929 13333.2 115.469
36.4679 11636.7 107.874
36.5429 9965.1 99.8253
36.6179 8800.11 93.8089
36.6929 8087.06 89.9281
36.7679 7794.38 88.2858
36.8429 7397.81 86.0106
36.9179 7207.25 84.8955
36.9929 7248.86 85.1402
37.0679 7153.13 84.5762
37.1429 7176.99 84.7171
37.2179 7185.33 84.7663
37.2929 7324.66 85.5842
37.3679 7462.51 86.3858
37.4429 7550.12 86.8914
37.5179 7616.44 87.2722
37.5929 7750.35 88.0361
37.6679 7945.07 89.1351
37.7429 8094.18 89.9677
37.8179 8356.17 91.4121
37.8929 8337.35 91.3091
37.9679 8393.17 91.6142
38.0429 8265.81 90.9165
38.1179 8231.54 90.7278
38.1929 7968.69 89.2675
38.2679 7740.16 87.9782
38.3429 7361.06 85.7966
38.4179 7200.89 84.858
38.4929 7185.89 84.7696
38.5679 7077.51 84.128
38.6429 6932.97 83.2645
38.7179 6923.24 83.206
38.7929 6916.04 83.1628
38.8679 6806.13 82.4993
38.9429 6886.04 82.9822
39.0179 6900.31 83.0681
39.0929 6937.71 83.2929
39.1679 6965.64 83.4604
39.2429 7074 84.1071
39.3179 7058.74 84.0163
39.3929 6822.19 82.5966
39.4679 6833.53 82.6652
39.5429 6787.89 82.3887
39.6179 6684.4 81.7582
39.6929 6708.83 81.9074
39.7679 6680.43 81.7339
39.8429 6796.37 82.4401
39.9179 6743.98 82.1217
39.9929 6793.6 82.4233
40.0679 6820.58 82.5868
40.1429 7020.4 83.7878
40.2179 7174.48 84.7023
40.2929 7400.75 86.0276
40.3679 7648.64 87.4565
40.4429 7943.53 89.1265
40.5179 8475.16 92.0606
40.5929 8988 94.8051
40.6679 9586.22 97.9092
40.7429 10167.7 100.835
40.8179 10421.5 102.086
40.8929 10616.4 103.036
40.9679 10296.2 101.47
41.0429 9807.75 99.0341
41.1179 9141.9 95.6133
41.1929 8477.68 92.0743
41.2679 7824.36 88.4554
41.3429 7384.79 85.9348
41.4179 6974.66 83.5144
41.4929 6820.81 82.5882
41.5679 6698.26 81.8429
41.6429 6686.02 81.7681
41.7179 6737.78 82.084
41.7929 6685.42 81.7644
41.8679 6704.86 81.8832
41.9429 6843.66 82.7264
42.0179 6922.16 83.1995
42.0929 6943.56 83.328
42.1679 6893.49 83.0271
42.2429 6985.52 83.5794
42.3179 7001.68 83.676
42.3929 7029.45 83.8418
42.4679 6946.42 83.3452
42.5429 6990.66 83.6102
42.6179 6913.46 83.1472
42.6929 6949.4 83.363
42.7679 6891.02 83.0122
42.8429 6826.85 82.6248
42.9179 6796.32 82.4398
42.9929 6586.54 81.1575
43.0679 6664.41 81.6358
43.1429 6664.08 81.6338
43.2179 6580.74 81.1217
43.2929 6546.26 80.909
43.3679 6576.55 81.0959
43.4429 6564.79 81.0234
43.5179 6402.53 80.0158
43.5929 6513.04 80.7034
43.6679 6560.4 80.9963
43.7429 6677.56 81.7163
43.8179 6727.95 82.0241
43.8929 6501.11 80.6294
43.9679 6534.33 80.8352
44.0429 6608.54 81.2929
44.1179 6525.73 80.782
44.1929 6717.22 81.9586
44.2679 6870.74 82.8899
44.3429 7120.3 84.3819
44.4179 7725.94 87.8973
44.4929 8190.43 90.501
44.5679 8897.59 94.327
44.6429 9899.87 99.4981
44.7179 11258.6 106.107
44.7929 13352.7 115.554
44.8679 15295.8 123.676
44.9429 16394.9 128.043
45.0179 16150.5 127.085
45.0929 15647.7 125.091
45.1679 14966.8 122.339
45.2429 14198.8 119.159
45.3179 12927.9 113.701
45.3929 11561.5 107.524
45.4679 10023.3 100.116
45.5429 8737.26 93.4733
45.6179 7984.7 89.3571
45.6929 7306.03 85.4753
45.7679 6763.41 82.2399
45.8429 6563.15 81.0133
45.9179 6547.24 80.915
45.9929 6534.1 80.8338
46.0679 6523.31 80.767
46.1429 6577.97 81.1047
46.2179 6401.48 80.0092
46.2929 6590.36 81.181
46.3679 6626.12 81.401
46.4429 6609.15 81.2967
46.5179 6609.99 81.3019
46.5929 6713.23 81.9343
46.6679 6897.24 83.0496
46.7429 7071.74 84.0937
46.8179 7385.2 85.9372
46.8929 7489.87 86.544
46.9679 7654.06 87.4875
47.0429 7916.27 88.9734
47.1179 8122.52 90.125
47.1929 8407.38 91.6918
47.2679 8584.53 92.6527
47.3429 8513.82 92.2704
47.4179 8195.62 90.5297
47.4929 7844.9 88.5714
47.5679 7503.81 86.6245
47.6429 7267.9 85.252
47.7179 7023.36 83.8055
47.7929 6820.3 82.5851
47.8679 6816.51 82.5621
47.9429 6853.98 82.7888
48.0179 6857.35 82.8091
48.0929 6815.58 82.5565
48.1679 6784.79 82.3699
48.2429 6691.32 81.8005
48.3179 6743.73 82.1202
48.3929 6981.73 83.5568
48.4679 7124.88 84.409
48.5429 7184.27 84.7601
48.6179 7464.85 86.3993
48.6929 7803.25 88.336
48.7679 8377.54 91.5289
48.8429 9026.05 95.0055
48.9179 10029.2 100.146
48.9929 11141.9 105.555
49.0679 12054.5 109.793
49.1429 13141.1 114.634
49.2179 13862.9 117.741
49.2929 13785.1 117.41
49.3679 13019.4 114.102
49.4429 12024.2 109.655
49.5179 10824 104.038
49.5929 9619.82 98.0807
49.6679 8653.27 93.023
49.7429 7984.46 89.3558
49.8179 7510.41 86.6626
49.8929 7222.74 84.9867
49.9679 7132.65 84.455
50.0429 7146.18 84.5351
50.1179 7170.33 84.6778
50.1929 7212.84 84.9284
50.2679 7295.35 85.4128
50.3429 7208.1 84.9005
50.4179 7004.02 83.69
50.4929 6863.45 82.846
50.5679 6822.23 82.5968
50.6429 6720.2 81.9769
50.7179 6729.49 82.0335
50.7929 6643.35 81.5068
50.8679 6658.51 81.5997
50.9429 6443.36 80.2705
51.0179 6458.22 80.3631
51.0929 6395.59 79.9725
51.1679 6466.39 80.4139
51.2429 6474.58 80.4648
51.3179 6475.97 80.4734
51.3929 6632.14 81.438
51.4679 6650.67 81.5517
51.5429 6608.2 81.2908
51.6179 6613.7 81.3247
51.6929 6701.19 81.8608
51.7679 7081.76 84.1532
51.8429 7414.48 86.1074
51.9179 7844.99 88.5719
51.9929 9120.85 95.5032
52.0679 11265.2 106.138
52.1429 14816.3 121.722
52.2179 20086.2 141.726
52.2929 26019 161.304
52.3679 31349.4 177.058
52.4429 34688.5 186.248
52.5179 36347.1 190.649
52.5929 36379.6 190.734
52.6679 36981.7 192.306
52.7429 36773.8 191.765
52.8179 33198.5 182.204
52.8929 27303.3 165.237
52.9679 20964.5 144.791
53.0429 15364.7 123.955
53.1179 11450.3 107.006
53.1929 9505.08 97.494
53.2679 8258.26 90.875
53.3429 7418.92 86.1332
53.4179 7065.95 84.0592
53.4929 6787.88 82.3886
53.5679 6824.37 82.6097
53.6429 6776.95 82.3223
53.7179 6716.66 81.9553
53.7929 6692.89 81.8101
53.8679 6444.71 80.279
53.9429 6401.42 80.0089
54.0179 6424.68 80.1541
54.0929 6348.3 79.6762
54.1679 6549.18 80.927
54.2429 6618.55 81.3544
54.3179 6584.16 81.1428
54.3929 6588.91 81.1721
54.4679 6533.91 80.8326
54.5429 6369.83 79.8112
54.6179 6462.94 80.3924
54.6929 6545.78 80.906
54.7679 6578.36 81.1071
54.8429 6614.93 81.3322
54.9179 6549.73 80.9304
54.9929 6362.83 79.7673
55.0679 6399.88 79.9993
55.1429 6312.16 79.4491
55.2179 6301.09 79.3794
55.2929 6429.95 80.187
55.3679 6558.13 80.9823
55.4429 6572.54 81.0712
55.5179 6579.77 81.1158
55.5929 6785.29 82.3729
55.6679 6969.8 83.4853
55.7429 7077.36 84.127
55.8179 7058.65 84.0158
55.8929 6908.03 83.1146
55.9679 7019.6 83.783
56.0429 6721.01 81.9817
56.1179 6374.3 79.8392
56.1929 6253.11 79.0766
56.2679 6225.06 78.8991
56.3429 6106.41 78.1435
56.4179 6039.82 77.7163
56.4929 6210.85 78.8089
56.5679 6049.39 77.7778
56.6429 6103.95 78.1278
56.7179 6159.54 78.4827
56.7929 6171.03 78.5559
56.8679 6057.95 77.8328
56.9429 6140.97 78.3643
57.0179 6024.98 77.6208
57.0929 6113.14 78.1866
57.1679 6238.95 78.987
57.2429 6408.1 80.0506
57.3179 6537.17 80.8528
57.3929 6531.94 80.8204
57.4679 6599.04 81.2344
57.5429 6809.01 82.5167
57.6179 6783 82.359
57.6929 6825.67 82.6176
57.7679 6773.97 82.3041
57.8429 6776.95 82.3223
57.9179 6689 81.7863
57.9929 6869.67 82.8835
58.0679 7327.74 85.6022
58.1429 7655.63 87.4964
58.2179 8220.32 90.666
58.2929 9065.68 95.2139
58.3679 9247.76 96.1653
58.4429 9484.91 97.3905
58.5179 9142.66 95.6172
58.5929 8694.13 93.2423
58.6679 8232.39 90.7325
58.7429 7740.22 87.9785
58.8179 7244.22 85.113
58.8929 6893.66 83.028
58.9679 6625.71 81.3984
59.0429 6480.63 80.5024
59.1179 6444.4 80.277
59.1929 6314.45 79.4635
59.2679 6150.4 78.4245
59.3429 6231.91 78.9424
59.4179 6280.06 79.2468
59.4929 6424.74 80.1545
59.5679 6331.64 79.5716
59.6429 6357.78 79.7357
59.7179 6347.92 79.6738
59.7929 6678.93 81.7247
59.8679 6836.86 82.6853
59.9429 6845.56 82.7379
60.0179 7005.12 83.6966
60.0929 7317.16 85.5404
60.1679 7124.21 84.4051
60.2429 7121.97 84.3917
60.3179 6969.67 83.4846
60.3929 6671.66 81.6802
60.4679 6496.42 80.6003
60.5429 6504.7 80.6517
60.6179 6566.82 81.0359
60.6929 6525.22 80.7788
60.7679 6444.93 80.2803
60.8429 6417.91 80.1118
60.9179 6503.65 80.6452
60.9929 6516.28 80.7234
61.0679 6666.7 81.6498
61.1429 6541.43 80.8791
61.2179 6575.26 81.088
61.2929 6528.53 80.7993
61.3679 6582.08 81.13
61.4429 6573.54 81.0774
61.5179 6458.91 80.3673
61.5929 6353.26 79.7073
61.6679 6481.66 80.5088
61.7429 6386.13 79.9133
61.8179 6461.92 80.3861
61.8929 6546.81 80.9124
61.9679 6634.16 81.4503
62.0429 6684.85 81.7609
62.1179 6821.61 82.5931
62.1929 7219.07 84.9651
62.2679 7567.9 86.9937
62.3429 8243.45 90.7934
62.4179 8969.6 94.708
62.4929 9691.53 98.4456
62.5679 10295.1 101.465
62.6429 10462.5 102.286
62.7179 10601.6 102.964
62.7929 10256.6 101.275
62.8679 9588.14 97.9191
62.9429 8934.19 94.5209
63.0179 8145.83 90.2542
63.0929 7672.45 87.5925
63.1679 7139.56 84.4959
63.2429 6629.07 81.4191
63.3179 6666.1 81.6462
63.3929 6632.13 81.4379
63.4679 6608.52 81.2928
63.5429 6445.59 80.2844
63.6179 6372.51 79.828
63.6929 6302.17 79.3862
63.7679 6146.77 78.4013
63.8429 6198.55 78.7309
63.9179 6014.4 77.5526
63.9929 6172.85 78.5675
64.0679 6115.38 78.2009
64.1429 6201.4 78.749
64.2179 6221.82 78.8785
64.2929 6143.45 78.3802
64.3679 6192 78.6893
64.4429 6175.51 78.5844
64.5179 6183.54 78.6355
64.5929 6261.31 79.1285
64.6679 6403.37 80.0211
64.7429 6312.1 79.4487
64.8179 6464.71 80.4034
64.8929 6542.8 80.8876
64.9679 6562.35 81.0083
65.0429 6626.47 81.4031
65.1179 6679.45 81.7279
65.1929 6761.89 82.2307
65.2679 6786.42 82.3797
65.3429 6697.36 81.8374
65.4179 6528.91 80.8017
65.4929 6448.79 80.3044
65.5679 6369.46 79.8089
65.6429 6326.25 79.5378
65.7179 6165.9 78.5233
65.7929 6263.21 79.1405
65.8679 6241.09 79.0006
65.9429 6390.99 79.9437
66.0179 6471.26 80.4442
66.0929 6363.98 79.7746
66.1679 6502.31 80.6369
66.2429 6867.95 82.8731
66.3179 7321.2 85.564
66.3929 7944.61 89.1326
66.4679 8705.13 93.3013
66.5429 9586.03 97.9083
66.6179 10433.4 102.144
66.6929 10820.6 104.022
66.7679 11214.8 105.9
66.8429 11212.1 105.887
66.9179 10843.7 104.133
66.9929 10127.2 100.634
67.0679 9427.1 97.0932
67.1429 8559.98 92.5202
67.2179 8218.46 90.6557
67.2929 7934.92 89.0782
67.3679 7742.05 87.9889
67.4429 7952.77 89.1783
67.5179 8061.47 89.7857
67.5929 8037.48 89.652
67.6679 7795.19 88.2904
67.7429 7684.47 87.6611
67.8179 7359.39 85.7869
67.8929 6983.89 83.5697
67.9679 6786.37 82.3795
68.0429 6641.98 81.4983
68.1179 6747.25 82.1416
68.1929 6759.33 82.2152
68.2679 6824.26 82.6091
68.3429 6788.05 82.3896
68.4179 6709.28 81.9102
68.4929 6679.91 81.7307
68.5679 6602.98 81.2587
68.6429 6396.64 79.979
68.7179 6368.57 79.8033
68.7929 6346.84 79.6671
68.8679 6266.78 79.163
68.9429 6304.32 79.3998
69.0179 6446.35 80.2891
69.0929 6340.43 79.6268
69.1679 6416.67 80.1041
69.2429 6472.48 80.4517
69.3179 6557.15 80.9762
69.3929 6608.35 81.2917
69.4679 6773.37 82.3005
69.5429 6813.46 82.5437
69.6179 6707.94 81.902
69.6929 6830.76 82.6484
69.7679 6654.41 81.5746
69.8429 6585.12 81.1488
69.9179 6610.76 81.3066
69.9929 6544.55 80.8984
70.0679 6506.19 80.661
70.1429 6457.53 80.3587
70.2179 6259.82 79.119
70.2929 6364.03 79.7749
70.3679 6391.27 79.9454
70.4429 6671.49 81.6792
70.5179 6735.06 82.0674
70.5929 6706.52 81.8933
70.6679 6835.8 82.6789
70.7429 6931.61 83.2563
70.8179 6991.66 83.6161
70.8929 6815.89 82.5584
70.9679 6702.3 81.8676
71.0429 6890.38 83.0083
71.1179 6993.13 83.6249
71.1929 6974.41 83.5129
71.2679 7003.02 83.6841
71.3429 6968.48 83.4774
71.4179 7210.8 84.9164
71.4929 7200.63 84.8565
71.5679 7078.1 84.1315
71.6429 7058.81 84.0167
71.7179 6870.11 82.8861
71.7929 6706.78 81.8949
71.8679 6488.83 80.5533
71.9429 6228.68 78.922
72.0179 6244.49 79.0221
72.0929 6123.45 78.2525
72.1679 6085.62 78.0104
72.2429 5987.44 77.3785
72.3179 6062.21 77.8602
72.3929 5990.71 77.3997
72.4679 6093.22 78.0591
72.5429 5996.75 77.4387
72.6179 6061.88 77.8581
72.6929 6175.4 78.5837
72.7679 6445.08 80.2812
72.8429 6618.06 81.3514
72.9179 6824.18 82.6086
72.9929 7034.65 83.8728
73.0679 7058.69 84.016
73.1429 7101.48 84.2703
73.2179 6986.6 83.5859
73.2929 6759.56 82.2166
73.3679 6432.31 80.2017
73.4429 6243.24 79.0142
73.5179 6192.04 78.6895
73.5929 6104.3 78.13
73.6679 5974.2 77.2929
73.7429 5889.12 76.7406
73.8179 5764.88 75.9268
73.8929 5853.83 76.5103
73.9679 5897.64 76.7961
74.0429 5943.57 77.0946
74.1179 5916.79 76.9206
74.1929 5910.75 76.8814
74.2679 5912.04 76.8898
74.3429 5830.27 76.3562
74.4179 5904.15 76.8384
74.4929 6032.55 77.6695
74.5679 6092.28 78.0531
74.6429 6245.98 79.0315
74.7179 6200.16 78.7411
74.7929 6056.46 77.8232
74.8679 6183.67 78.6363
74.9429 6263.73 79.1437
75.0179 6262.45 79.1357
75.0929 6651.28 81.5554
75.1679 6803.81 82.4852
75.2429 7125.29 84.4114
75.3179 7250.94 85.1524
75.3929 7372.1 85.8609
75.4679 7384.65 85.934
75.5429 7419.66 86.1375
75.6179 7213.82 84.9342
75.6929 7118.84 84.3732
75.7679 7191.9 84.8051
75.8429 7173.84 84.6985
75.9179 7278.58 85.3146
75.9929 7420.11 86.1401
76.0679 7526.97 86.7581
76.1429 7556.56 86.9285
76.2179 7656.01 87.4986
76.2929 7500.3 86.6043
76.3679 7177.5 84.7202
76.4429 6956.88 83.4079
76.5179 6751.21 82.1658
76.5929 6399.76 79.9985
76.6679 6405.38 80.0336
76.7429 6320.52 79.5017
76.8179 6315.71 79.4715
76.8929 6274.43 79.2113
76.9679 6301.7 79.3833
77.0429 6531.82 80.8197
77.1179 6819.15 82.5781
77.1929 7621.02 87.2985
77.2679 8930.89 94.5034
77.3429 12412 111.409
77.4179 18210.9 134.948
77.4929 25441.5 159.504
77.5679 31394.2 177.184
77.6429 34226.2 185.003
77.7179 35234.6 187.709
77.7929 34726.8 186.351
77.8679 32237.7 179.548
77.9429 27453.8 165.692
78.0179 21101.3 145.263
78.0929 15248 123.483
78.1679 11050.2 105.12
78.2429 8617.03 92.828
78.3179 7476.41 86.4663
78.3929 6965.67 83.4606
78.4679 6551.61 80.942
78.5429 6476.41 80.4761
78.6179 6411.59 80.0724
78.6929 6327.45 79.5452
78.7679 6411.77 80.0735
78.8429 6655.22 81.5796
78.9179 6924.69 83.2147
78.9929 7315.79 85.5324
79.0679 7672.35 87.592
79.1429 7860.88 88.6616
79.2179 7779.43 88.2011
79.2929 7568.77 86.9987
79.3679 7327.39 85.6002
79.4429 7084.62 84.1702
79.5179 6724.89 82.0054
79.5929 6512.64 80.7009
79.6679 6294.83 79.3399
79.7429 6163.25 78.5064
79.8179 6008.89 77.517
79.8929 6013.41 77.5462
79.9679 6050.84 77.7872
80.0429 5760.95 75.9009
80.1179 5703.57 75.522
80.1929 5689.01 75.4255
80.2679 5802.46 76.1739
80.3429 5809.37 76.2192
80.4179 5986.97 77.3755
80.4929 5825.34 76.3239
80.5679 5770.45 75.9635
80.6429 5729.63 75.6943
80.7179 5767.3 75.9427
80.7929 5833.44 76.377
80.8679 5922.33 76.9566
80.9429 5950.06 77.1366
81.0179 6046.8 77.7612
81.0929 6020.91 77.5945
81.1679 5956.04 77.1754
81.2429 5901.21 76.8193
81.3179 5771.23 75.9686
81.3929 5790.31 76.0941
81.4679 5862.77 76.5687
81.5429 5790.12 76.0928
81.6179 5850.24 76.4869
81.6929 5957.29 77.1835
81.7679 5930.12 77.0073
81.8429 6145.93 78.396
81.9179 6343.65 79.647
81.9929 6670.25 81.6716
82.0679 7038.76 83.8973
82.1429 7241.74 85.0984
82.2179 7169 84.67
82.2929 7138.97 84.4924
82.3679 6979.67 83.5444
82.4429 6754.47 82.1856
82.5179 6377.79 79.8611
82.5929 6218.96 78.8604
82.6679 6061.81 77.8576
82.7429 6016.3 77.5648
82.8179 5790.68 76.0965
82.8929 5922.88 76.9602
82.9679 5816.76 76.2677
83.0429 5625.54 75.0036
83.1179 5649.81 75.1652
83.1929 5660.97 75.2394
83.2679 5716.62 75.6083
83.3429 5794.63 76.1224
83.4179 5831.02 76.3611
83.4929 5726.34 75.6726
83.5679 5804.69 76.1885
83.6429 5728.65 75.6879
83.7179 5841.92 76.4325
83.7929 5799.29 76.1531
83.8679 5831.83 76.3664
83.9429 5821.62 76.2996
84.0179 5767.38 75.9432
84.0929 5583.06 74.7199
84.1679 5724.01 75.6572
84.2429 5809.92 76.2228
84.3179 5672.7 75.3173
84.3929 5814.82 76.255
84.4679 5809.12 76.2176
84.5429 5978.76 77.3224
84.6179 5808.91 76.2162
84.6929 5883.62 76.7048
84.7679 5967.68 77.2507
84.8429 5890.69 76.7508
84.9179 6045.22 77.751
84.9929 6049.01 77.7754
85.0679 6245.84 79.0306
85.1429 6250.18 79.0581
85.2179 6017.41 77.5719
85.2929 6141.41 78.3671
85.3679 6167.95 78.5363
85.4429 6197.43 78.7238
85.5179 6251.33 79.0653
85.5929 6293.41 79.331
85.6679 6517.08 80.7284
85.7429 6651.33 81.5557
85.8179 6757.95 82.2068
85.8929 7081.82 84.1535
85.9679 7042.29 83.9183
86.0429 7090.19 84.2033
86.1179 6866.61 82.865
86.1929 6741.72 82.108
86.2679 6543.76 80.8935
86.3429 6318.44 79.4886
86.4179 6351.93 79.699
86.4929 6168.46 78.5395
86.5679 6108.83 78.159
86.6429 5999.32 77.4553
86.7179 6006.71 77.503
86.7929 6004.81 77.4907
86.8679 5902.38 76.827
86.9429 5734.59 75.7271
87.0179 5756.02 75.8684
87.0929 5785.11 76.0599
87.1679 5708.43 75.5541
87.2429 5758.99 75.888
87.3179 5658.87 75.2255
87.3929 5695.06 75.4656
87.4679 5736.33 75.7386
87.5429 5838.63 76.4109
87.6179 5883.88 76.7065
87.6929 6081.34 77.9829
87.7679 6277.73 79.2321
87.8429 6322.19 79.5122
87.9179 6618.79 81.3559
87.9929 6828.15 82.6326
88.0679 7096.16 84.2387
88.1429 7123.88 84.4031
88.2179 7219.31 84.9665
88.2929 6968.12 83.4753
88.3679 6723.87 81.9992
88.4429 6485.62 80.5334
88.5179 6265.28 79.1535
88.5929 6115.42 78.2012
88.6679 5755.57 75.8655
88.7429 5774.43 75.9896
88.8179 5780.49 76.0295
88.8929 5701.31 75.507
88.9679 5633.06 75.0537
89.0429 5722.51 75.6472
89.1179 5610.22 74.9014
89.1929 5688.79 75.424
89.2679 5802.51 76.1742
89.3429 5870.73 76.6207
89.4179 5992.7 77.4125
89.4929 6069.16 77.9048
89.5679 6112.98 78.1855
89.6429 6251.95 79.0693
89.7179 6150.79 78.427
89.7929 6163.29 78.5066
89.8679 6049.65 77.7795
89.9429 5916.42 76.9183
90.0179 5873.72 76.6402
90.0929 5708.37 75.5538
90.1679 5698.06 75.4855
90.2429 5721.48 75.6405
90.3179 5690.09 75.4327
90.3929 5602.32 74.8486
90.4679 5555.05 74.5322
90.5429 5421.45 73.6305
90.6179 5551.97 74.5116
90.6929 5505.68 74.2003
90.7679 5567.12 74.6131
90.8429 5410.06 73.5531
90.9179 5411.22 73.561
90.9929 5341.8 73.0876
91.0679 5459.71 73.8898
91.1429 5446.82 73.8026
91.2179 5448.4 73.8133
91.2929 5416.36 73.5959
91.3679 5456.08 73.8653
91.4429 5453.52 73.848
91.5179 5438.98 73.7495
91.5929 5352.95 73.1639
91.6679 5401.28 73.4934
91.7429 5357.98 73.1982
91.8179 5386.09 73.39
91.8929 5385.53 73.3862
91.9679 5408.51 73.5426
92.0429 5332.8 73.026
92.1179 5538.02 74.4178
92.1929 5364.62 73.2435
92.2679 5436.54 73.7329
92.3429 5424.44 73.6508
92.4179 5500.57 74.1659
92.4929 5516.89 74.2758
92.5679 5502.48 74.1787
92.6429 5545.43 74.4676
92.7179 5609.2 74.8946
92.7929 5439.96 73.7561
92.8679 5472.45 73.976
92.9429 5529.06 74.3577
93.0179 5626.66 75.0111
93.0929 5820.6 76.2928
93.1679 5842.49 76.4362
93.2429 5953.37 77.1581
93.3179 6077.32 77.9572
93.3929 6222.58 78.8833
93.4679 6206.9 78.7839
93.5429 6292.37 79.3245
93.6179 6350.75 79.6916
93.6929 6374.69 79.8416
93.7679 6595.19 81.2108
93.8429 6714.15 81.9399
93.9179 6845.49 82.7375
93.9929 7042.21 83.9179
94.0679 7309.92 85.4981
94.1429 7552.43 86.9047
94.2179 8056.7 89.7591
94.2929 8959.59 94.6551
94.3679 11786.1 108.564
94.4429 17643.3 132.828
94.5179 26174.5 161.785
94.5929 35001.9 187.088
94.6679 42565.9 206.315
94.7429 47904.2 218.87
94.8179 51470 226.87
94.8929 52000.2 228.035
94.9679 46963.6 216.711
95.0429 37487.6 193.617
95.1179 26863.1 163.9
95.1929 18520.2 136.089
95.2679 13032.7 114.161
95.3429 10261.9 101.301
95.4179 8709.68 93.3257
95.4929 7927.27 89.0352
95.5679 7297.08 85.423
95.6429 6788.77 82.394
95.7179 6573.81 81.079
95.7929 6270.44 79.1861
95.8679 5977.74 77.3158
95.9429 5925.19 76.9753
96.0179 5876.79 76.6603
96.0929 5832.83 76.373
96.1679 5714.06 75.5914
96.2429 5665.31 75.2683
96.3179 5307.53 72.8528
96.3929 5442.73 73.7748
96.4679 5569.54 74.6294
96.5429 5510.23 74.2309
96.6179 5569.41 74.6285
96.6929 5471.23 73.9677
96.7679 5515.55 74.2667
96.8429 5517.43 74.2794
96.9179 5422.57 73.6381
96.9929 5424.7 73.6526
97.0679 5278.32 72.6521
97.1429 5379.09 73.3423
97.2179 5464.87 73.9248
97.2929 5416.99 73.6002
97.3679 5488.78 74.0863
97.4429 5395.56 73.4545
97.5179 5382.15 73.3632
97.5929 5525.83 74.3359
97.6679 5527.36 74.3462
97.7429 5612.2 74.9146
97.8179 5540.76 74.4362
97.8929 5380.13 73.3493
97.9679 5285.68 72.7027
98.0429 5498.51 74.1519
98.1179 5526.74 74.342
98.1929 5580.25 74.7011
98.2679 5642.16 75.1143
98.3429 5667.8 75.2848
98.4179 5660.78 75.2382
98.4929 5727.3 75.6789
98.5679 5688.73 75.4237
98.6429 5913.34 76.8982
98.7179 5885.26 76.7154
98.7929 5865.56 76.587
98.8679 5864.07 76.5772
98.9429 6067.44 77.8938
99.0179 6087.81 78.0244
99.0929 6199.91 78.7395
99.1679 6341.09 79.631
99.2429 6432.47 80.2027
99.3179 6603.52 81.2621
99.3929 6865.04 82.8555
99.4679 6729.61 82.0342
99.5429 6745.23 82.1293
99.6179 6690.71 81.7968
99.6929 6750.27 82.16
99.7679 6887.84 82.993
99.8429 6915.1 83.1571
99.9179 7149.42 84.5542
99.9929 7456.07 86.3485
100.068 7530.06 86.7759
100.143 7654.37 87.4893
100.218 8050.89 89.7268
100.293 8786.26 93.7351
100.368 8864.12 94.1494
100.443 8975.43 94.7387
100.518 8743.45 93.5064
100.593 8591.74 92.6916
100.668 8021.09 89.5606
100.743 7724.82 87.891
100.818 7019.87 83.7847
100.893 6206.88 78.7837
100.968 6023.73 77.6127
101.043 5901.37 76.8204
101.118 5819.39 76.2849
101.193 5855.62 76.5221
101.268 5805.03 76.1908
101.343 5970.22 77.2672
101.418 5896.59 76.7892
101.493 5923.79 76.9661
101.568 5927.21 76.9884
101.643 5985.43 77.3655
101.718 5961.35 77.2098
101.793 5906.05 76.8509
101.868 5669.71 75.2975
101.943 5579.38 74.6953
102.018 5560.07 74.5659
102.093 5497.65 74.1461
102.168 5503.72 74.1871
102.243 5457.54 73.8752
102.318 5405.27 73.5205
102.393 5326.2 72.9808
102.468 5325.9 72.9788
102.543 5331.68 73.0184
102.618 5316.91 72.9172
102.693 5286.01 72.705
102.768 5230.5 72.3222
102.843 5427.2 73.6696
102.918 5509.38 74.2252
102.993 5419.65 73.6182
103.068 5331.71 73.0185
103.143 5277.36 72.6455
103.218 5360.57 73.2159
103.293 5351.8 73.156
103.368 5234.54 72.3501
103.443 5369.43 73.2764
103.518 5323.57 72.9628
103.593 5326.1 72.9802
103.668 5297.3 72.7826
103.743 5334.66 73.0387
103.818 5326.41 72.9823
103.893 5257.64 72.5096
103.968 5194.55 72.0732
104.043 5406.85 73.5313
104.118 5568.18 74.6202
104.193 5622.4 74.9827
104.268 5713.05 75.5847
104.343 5696.7 75.4765
104.418 6011.3 77.5326
104.493 6045.68 77.754
104.568 6205.82 78.777
104.643 6229.05 78.9243
104.718 6181.8 78.6244
104.793 6350.32 79.6889
104.868 6117.75 78.216
104.943 5983.77 77.3548
105.018 5735.27 75.7316
105.093 5753.6 75.8525
105.168 5590.41 74.7691
105.243 5679.96 75.3655
105.318 5476.55 74.0037
105.393 5481.53 74.0374
105.468 5494.99 74.1282
105.543 5463.13 73.913
105.618 5443.2 73.778
105.693 5528.06 74.351
105.768 5582.5 74.7162
105.843 5553.37 74.5209
105.918 5501.83 74.1743
105.993 5562.36 74.5812
106.068 5620.56 74.9704
106.143 5705.94 75.5377
106.218 5760.82 75.9
106.293 5708.88 75.5571
106.368 5714.16 75.5921
106.443 5656.74 75.2113
106.518 5669.49 75.296
106.593 5687.21 75.4136
106.668 5707.28 75.5465
106.743 5694.56 75.4623
106.818 5801.78 76.1694
106.893 5830.77 76.3594
106.968 5839.05 76.4136
107.043 5878.34 76.6703
107.118 5721.4 75.64
107.193 5616.52 74.9435
107.268 5570.56 74.6362
107.343 5668.5 75.2894
107.418 5522.3 74.3122
107.493 5375.46 73.3176
107.568 5390 73.4166
107.643 5454.22 73.8527
107.718 5345.88 73.1155
107.793 5286.71 72.7098
107.868 5375.62 73.3186
107.943 5249.4 72.4528
108.018 5246.79 72.4347
108.093 5266.42 72.5701
108.168 5298.32 72.7896
108.243 5426.02 73.6615
108.318 5308.83 72.8617
108.393 5198.01 72.0972
108.468 5206.29 72.1546
108.543 5311.64 72.881
108.618 5362.05 73.226
108.693 5554.96 74.5316
108.768 5505.18 74.1969
108.843 5637.08 75.0805
108.918 5738.63 75.7537
108.993 5851.61 76.4958
109.068 6033.77 77.6773
109.143 6171.11 78.5564
109.218 6329.41 79.5576
109.293 6195.33 78.7104
109.368 6275.11 79.2156
109.443 6282.69 79.2634
109.518 6093.28 78.0595
109.593 6072.45 77.9259
109.668 5970.75 77.2706
109.743 5704.19 75.5261
109.818 5540.73 74.4361
109.893 5506.42 74.2053
109.968 5456.03 73.8649
110.043 5446.38 73.7996
110.118 5402.29 73.5003
110.193 5342.88 73.095
110.268 5368.65 73.2711
110.343 5467.05 73.9395
110.418 5453.55 73.8481
110.493 5373.34 73.3031
110.568 5401.83 73.4972
110.643 5390.54 73.4203
110.718 5323.87 72.9649
110.793 5300.27 72.803
110.868 5230.28 72.3207
110.943 5197.33 72.0925
111.018 5374.41 73.3104
111.093 5408.09 73.5397
111.168 5297.31 72.7826
111.243 5293.68 72.7577
111.318 5286.49 72.7082
111.393 5251.72 72.4688
111.468 5327.79 72.9917
111.543 5275.02 72.6293
111.618 5222.07 72.2639
111.693 5271.72 72.6066
111.768 5308.41 72.8589
111.843 5219.18 72.2439
111.918 5124.86 71.5881
111.993 5274.6 72.6264
112.068 5342.42 73.0918
112.143 5138.48 71.6832
112.218 5468.37 73.9484
112.293 5509.25 74.2243
112.368 5593.19 74.7876
112.443 5569.07 74.6262
112.518 5470.15 73.9604
112.593 5350.62 73.148
112.668 5374.12 73.3084
112.743 5416.38 73.5961
112.818 5375.73 73.3194
112.893 5480.48 74.0302
112.968 5358.75 73.2035
113.043 5377.92 73.3343
113.118 5376.16 73.3223
113.193 5547.8 74.4836
113.268 5535.48 74.4008
113.343 5533.82 74.3896
113.418 5506.87 74.2083
113.493 5398.32 73.4733
113.568 5435.5 73.7258
113.643 5359.46 73.2083
113.718 5372.29 73.2959
113.793 5390.62 73.4208
113.868 5179.83 71.971
113.943 5268.18 72.5823
114.018 5311.72 72.8816
114.093 5242.38 72.4043
114.168 5349.66 73.1414
114.243 5302.56 72.8187
114.318 5227.08 72.2986
114.393 5332.31 73.0227
114.468 5237.44 72.3702
114.543 5242.43 72.4046
114.618 5198.51 72.1007
114.693 5318.22 72.9262
114.768 5281.44 72.6735
114.843 5233.31 72.3416
114.918 5183.25 71.9948
114.993 5214.02 72.2081
115.068 5234.32 72.3486
115.143 5369.76 73.2786
115.218 5336.16 73.049
115.293 5257.79 72.5107
115.368 5166.3 71.877
115.443 5235.07 72.3538
115.518 5400.33 73.4869
115.593 5509.82 74.2282
115.668 5489.36 74.0902
115.743 5622.46 74.9831
115.818 5571.71 74.6439
115.893 5375.22 73.3159
115.968 5432.74 73.7071
116.043 5363.93 73.2389
116.118 5304.28 72.8305
116.193 5222.66 72.268
116.268 5231.03 72.3259
116.343 5351.83 73.1562
116.418 5337.64 73.0591
116.493 5275.48 72.6325
116.568 5355.21 73.1793
116.643 5515.18 74.2643
116.718 5584.42 74.729
116.793 5606.21 74.8746
116.868 5717.63 75.615
116.943 5869.53 76.6129
117.018 5837.37 76.4027
117.093 5917.77 76.9271
117.168 5885.95 76.7199
117.243 6046.4 77.7586
117.318 6012.44 77.5399
117.393 6114.92 78.1979
117.468 6318.75 79.4906
117.543 6229.03 78.9242
117.618 6148.58 78.4129
117.693 5932.94 77.0256
117.768 5860.47 76.5537
117.843 5853.7 76.5095
117.918 5808.14 76.2111
117.993 5814.41 76.2523
118.068 5726.25 75.672
118.143 5797.76 76.143
118.218 5728.83 75.689
118.293 5751.16 75.8364
118.368 5825.55 76.3253
118.443 5809.91 76.2228
118.518 6093.03 78.0579
118.593 6196.17 78.7158
118.668 6473.38 80.4573
118.743 6579.13 81.1119
118.818 6850.89 82.7701
118.893 6984.86 83.5755
118.968 7219.83 84.9696
119.043 7326.52 85.5951
119.118 7363.91 85.8133
119.193 7276.38 85.3017
119.268 7161.97 84.6284
119.343 7039.95 83.9044
119.418 6710.64 81.9185
119.493 6586.46 81.157
119.568 6408.07 80.0504
119.643 6118 78.2177
119.718 6059.05 77.8399
119.793 5926.85 76.986
119.868 5768.6 75.9513
119.943 5741.01 75.7694
120.018 5597.4 74.8158
120.093 5492.37 74.1105
120.168 5557.09 74.5459
120.243 5556.62 74.5427
120.318 5456.11 73.8655
120.393 5532.5 74.3808
120.468 5631.15 75.041
120.543 5517.78 74.2818
120.618 5374.42 73.3105
120.693 5392.81 73.4358
120.768 5352.26 73.1591
120.843 5336.83 73.0536
120.918 5386.58 73.3933
120.993 5397.34 73.4666
121.068 5316.6 72.915
121.143 5302.68 72.8195
121.218 5267.74 72.5792
121.293 5215.03 72.2152
121.368 5169.94 71.9023
121.443 5238.02 72.3742
121.518 5199.96 72.1108
121.593 5290.07 72.7329
121.668 5301.57 72.8119
121.743 5110.96 71.491
121.818 5237.37 72.3697
121.893 5282.88 72.6834
121.968 5227.57 72.3019
122.043 5237.25 72.3689
122.118 5147.54 71.7464
122.193 5175.1 71.9381
122.268 5140.57 71.6978
122.343 5150.98 71.7703
122.418 5169.43 71.8988
122.493 5185.32 72.0092
122.568 5095.65 71.3838
122.643 5131.6 71.6352
122.718 5133.24 71.6466
122.793 5294.65 72.7644
122.868 5158.2 71.8206
122.943 5112.03 71.4985
123.018 5115.91 71.5256
123.093 5203.49 72.1352
123.168 5104.41 71.4452
123.243 5140.02 71.6939
123.318 5131.11 71.6318
123.393 5133.91 71.6513
123.468 5153.36 71.7869
123.543 5110.09 71.4849
123.618 5168.25 71.8905
123.693 5241.49 72.3981
123.768 5160.34 71.8355
123.843 5205.46 72.1489
123.918 5275.52 72.6328
123.993 5299.97 72.8009
124.068 5240.75 72.393
124.143 5162.81 71.8527
124.218 5281.78 72.6759
124.293 5409.82 73.5515
124.368 5490.67 74.0991
124.443 5492.46 74.1111
124.518 5618.74 74.9583
124.593 5848.52 76.4756
124.668 6049.83 77.7806
124.743 6763.07 82.2379
124.818 7836.2 88.5223
124.893 9167.49 95.747
124.968 10859.4 104.208
125.043 13045.5 114.217
125.118 14834.9 121.799
125.193 17023.5 130.474
125.268 18550 136.198
125.343 19486.2 139.593
125.418 19508.6 139.673
125.493 18538 136.154
125.568 17034.3 130.516
125.643 15222.2 123.378
125.718 13132.1 114.595
125.793 11106.1 105.386
125.868 9591.62 97.9368
125.943 8361.91 91.4435
126.018 7825.15 88.4599
126.093 7483.57 86.5076
126.168 7131.09 84.4458
126.243 6894.82 83.0351
126.318 6699.91 81.853
126.393 6635.39 81.4579
126.468 6378.78 79.8673
126.543 6290.81 79.3146
126.618 6095.28 78.0723
126.693 5932.68 77.0239
126.768 5959.16 77.1956
126.843 5865.99 76.5898
126.918 5746.65 75.8067
126.993 5775.45 75.9964
127.068 5601.31 74.8419
127.143 5507.18 74.2104
127.218 5555.48 74.5351
127.293 5535.63 74.4018
127.368 5634.72 75.0647
127.443 5578.03 74.6862
127.518 5659.48 75.2295
127.593 5574.82 74.6647
127.668 5501.98 74.1753
127.743 5679.88 75.365
127.818 5736.58 75.7402
127.893 5621.07 74.9738
127.968 5663.18 75.2541
128.043 5655.62 75.2039
128.118 5702.79 75.5168
128.193 5645.82 75.1386
128.268 5466.18 73.9336
128.343 5460.64 73.8962
128.418 5530.15 74.365
128.493 5574.64 74.6635
128.568 5470.96 73.966
128.643 5236.26 72.362
128.718 5218.03 72.2359
128.793 5225.19 72.2855
128.868 5246.44 72.4323
128.943 5249.3 72.4521
129.018 5265.74 72.5654
129.093 5226.13 72.292
129.168 5242.18 72.4029
129.243 5202.17 72.1261
129.318 5246.14 72.4302
129.393 5268.77 72.5863
129.468 5242.23 72.4033
129.543 5380.99 73.3552
129.618 5464.2 73.9202
129.693 5384.08 73.3763
129.768 5465.11 73.9264
129.843 5468.69 73.9506
129.918 5513.5 74.253
129.993 5572.84 74.6515
130.068 5569.92 74.6319
130.143 5601.85 74.8455
130.218 5647.63 75.1507
130.293 5576.42 74.6754
130.368 5625.27 75.0018
130.443 5709.44 75.5608
130.518 5651.33 75.1753
130.593 5708.52 75.5548
130.668 5730.52 75.7002
130.743 5726.01 75.6704
130.818 5881.2 76.689
130.893 5940.14 77.0723
130.968 5882.17 76.6953
131.043 5856.95 76.5307
131.118 5827.11 76.3355
131.193 5766.79 75.9394
131.268 5811.44 76.2328
131.343 5788.8 76.0841
131.418 5786.99 76.0723
131.493 5662.66 75.2506
131.568 5654.52 75.1965
131.643 5655.93 75.2059
131.718 5598.57 74.8236
131.793 5580.74 74.7043
131.868 5614.88 74.9325
131.943 5507.38 74.2117
132.018 5643.36 75.1223
132.093 5554.93 74.5314
132.168 5591 74.773
132.243 5530.72 74.3688
132.318 5555.08 74.5324
132.393 5618.07 74.9538
132.468 5854.89 76.5173
132.543 5926.47 76.9836
132.618 6022.17 77.6026
132.693 5974.14 77.2926
132.768 6174.03 78.575
132.843 6106.2 78.1421
132.918 6217.22 78.8493
132.993 6339.97 79.6239
133.068 6326.77 79.541
133.143 6278.48 79.2369
133.218 6293.11 79.3291
133.293 6239.17 78.9884
133.368 6104.48 78.1312
133.443 6137.79 78.344
133.518 6168.51 78.5398
133.593 6140.68 78.3625
133.668 6112.01 78.1794
133.743 6060.01 77.846
133.818 6052.43 77.7973
133.893 6048.79 77.774
133.968 6075.9 77.9481
134.043 6011.17 77.5318
134.118 5848.85 76.4778
134.193 5824.43 76.318
134.268 5925.22 76.9755
134.343 6028.11 77.6409
134.418 6025.64 77.625
134.493 5968.23 77.2544
134.568 5830.92 76.3605
134.643 5893.26 76.7676
134.718 5924.24 76.9691
134.793 5925.37 76.9764
134.868 6067.6 77.8948
134.943 6042.72 77.7349
135.018 6079.86 77.9735
135.093 5988.26 77.3838
135.168 5933.76 77.0309
135.243 5942.35 77.0867
135.318 5825.22 76.3231
135.393 5887.88 76.7326
135.468 5751.96 75.8417
135.543 5694.44 75.4615
135.618 5643.3 75.1219
135.693 5575.42 74.6688
135.768 5568.17 74.6202
135.843 5494.6 74.1256
135.918 5470.82 73.965
135.993 5468.42 73.9488
136.068 5405.83 73.5243
136.143 5360.84 73.2178
136.218 5366.64 73.2574
136.293 5410.69 73.5574
136.368 5410.44 73.5557
136.443 5331.09 73.0143
136.518 5338.65 73.0661
136.593 5374.42 73.3104
136.668 5333.7 73.0322
136.743 5273.65 72.6199
136.818 5291.08 72.7398
136.893 5332.87 73.0265
136.968 5291.99 72.7461
137.043 5183.01 71.9931
137.118 5281.55 72.6743
137.193 5301.15 72.809
137.268 5316.91 72.9172
137.343 5403.96 73.5117
137.418 5431.81 73.7008
137.493 5317.78 72.9231
137.568 5391.82 73.429
137.643 5478.74 74.0185
137.718 5419.83 73.6195
137.793 5524.14 74.3246
137.868 5650.29 75.1684
137.943 5625.65 75.0044
138.018 5702.89 75.5175
138.093 5692.42 75.4481
138.168 5701.28 75.5068
138.243 5724.23 75.6587
138.318 5640.75 75.1049
138.393 5617.68 74.9512
138.468 5665.08 75.2667
138.543 5659.43 75.2292
138.618 5748.19 75.8168
138.693 5591.9 74.779
138.768 5511.65 74.2405
138.843 5514.36 74.2587
138.918 5451.68 73.8355
138.993 5352.2 73.1587
139.068 5548.66 74.4893
139.143 5541.67 74.4424
139.218 5540.94 74.4375
139.293 5340.66 73.0798
139.368 5160.73 71.8382
139.443 5110.93 71.4907
139.518 5295.13 72.7676
139.593 5293.34 72.7553
139.668 5322.86 72.9579
139.743 5271.01 72.6017
139.818 5244.02 72.4156
139.893 5305.67 72.84
139.968 5310.43 72.8727
140.043 5501.52 74.1722
140.118 5424.11 73.6486
140.193 5378.46 73.338
140.268 5266.02 72.5674
140.343 5379.79 73.347
140.418 5433.18 73.7101
140.493 5393.31 73.4392
140.568 5270.61 72.5989
140.643 5366.31 73.2551
140.718 5529.24 74.3588
140.793 5476.12 74.0008
140.868 5444.6 73.7875
140.943 5521.72 74.3083
141.018 5655.75 75.2047
141.093 5621.61 74.9774
141.168 5722.16 75.645
141.243 5826.7 76.3329
141.318 5873.3 76.6374
141.393 5960.13 77.2019
141.468 5914.62 76.9066
141.543 5842.02 76.4331
141.618 5653.1 75.1871
141.693 5743.45 75.7855
141.768 5900.31 76.8135
