# Supplementary material for: Small-pore hydridic frameworks store densely packed hydrogen
Source: Nat Chem. 2024 Feb 6;16(5):809–16. doi: 10.1038/s41557-024-01443-x (PMC11087247; doi:10.1038/s41557-024-01443-x)
Supplement: Supplementary file 9 — Origin files [file 41557_2024_1443_MOESM9_ESM.zip]

Archive with 2 entries (2 files):
- Fig1 PRF_D2_new model.opj
- Fig1 PRF_N2_100K_3bar.opj
