# Supplementary material for: Small-pore hydridic frameworks store densely packed hydrogen
Source: Nat Chem. 2024 Feb 6;16(5):809–16. doi: 10.1038/s41557-024-01443-x (PMC11087247; doi:10.1038/s41557-024-01443-x)
Supplement: Supplementary file 12 — Pdf and Excell files, Eps and text files [file 41557_2024_1443_MOESM12_ESM.zip › Fig4-5.xlsx]

## Sheet: FIGURE 4a 4b 5a
Figure 4a	P / P0	Volume		P / P0	Volume	Figure 4b	P / P0	Volume		P / P0	Volume	figure 5a	Correction	Heat of adsorption	Coverage		Coverage	Heat of adsorption
	[bar]	[cm\+(3)/g]		[bar]	[cm\+(3)/g]		[bar]	[cm\+(3)/g]		[bar]	[cm\+(3)/g]			(kJ/mol)				(kJ/mol)
	20K H2			77K N2			20K H2			77K N2			62% amorphous
	1.38232e-05	22.349		1.13595e-05	0.09596		1.34169e-05	6.64822		1.05631e-05	0.27873		0.05334	6.07274	2		2	6.08204
	1.64236e-05	41.1581		1.95236e-05	37.4653		1.62355e-05	26.7779		1.87383e-05	11.9306		0.10668	5.99265	4		4	5.93939
	2.23737e-05	113.038		3.82966e-05	92.794		2.10279e-05	83.9857		3.77461e-05	38.0805		0.16002	6.00762	6		6	5.93549
	2.61521e-05	158.524		7.53096e-05	117.646		2.73578e-05	117.66		8.44761e-05	61.9794		0.21336	6.07165	8		8	5.96118
	3.28555e-05	219.155		0.000137791	129.013		3.28709e-05	144.557		0.00228	59.3952		0.2667	6.00502	10		10	6.01177
	4.16664e-05	264.513		0.000253809	147.461		4.43896e-05	184.887		0.00375	71.3627		0.32004	5.96978	12		12	5.94968
	5.42837e-05	325.065		0.000680129	152.241		5.19726e-05	208.4		0.0067	71.5667		0.37338	5.96818	14		14	5.79439
	8.02959e-05	415.517		0.00104	153.854		6.72347e-05	228.493		0.01161	71.8053		0.42673	5.99242	16		16	5.80847
	8.15299e-05	419.25		0.00231	153.914		8.51713e-05	238.493		0.03021	72.1625		0.48007	5.95864	18		18	5.82366
	0.00014156	441.718		0.00478	153.801		0.000134894	245.048		0.0692	72.6117		0.53341	5.96037	20		20	5.70759
	0.000128253	445.473		0.0113	158.632		0.000190926	248.146		0.08052	72.7811		0.58675	5.98767	22		22	5.64351
	0.000203821	452.831					0.000296482	251.078		0.10052	73.0065		0.64009	5.98487	24		24	5.60878
	0.000297295	456.429					0.00132	253.337		0.12031	73.2308		0.69343	5.97098	26		26	5.59933
	0.000579882	459.741					0.000989055	255.927		0.14027	73.4239		0.74677	5.98819	28		28	5.5999
	0.00129	462.589					0.00353	256.937		0.16034	73.5901		0.80011	5.9961	30		30	5.59885
	0.00349	463.996					0.00409	258.319		0.18046	73.755		0.85345	5.95147	32		32	5.3925
	0.0041	465.7					0.00548	259.011		0.20024	73.908		0.90679	5.94314	34		34	5.31944
	0.00595	466.206					0.0056	260.025		0.24966	73.9656		0.96013	5.96002	36		36	5.24238
	0.00612	467.258					0.00673	260.417		0.30023	73.9798		1.01347	5.94269	38		38	5.19538
	0.00682	467.834					0.00756	260.661		0.35017	73.9555		1.06681	5.91474	40		40	5.18209
	0.00738	468.252					0.00711	261.406		0.41958	73.7206		1.12015	5.9192	42		42	5.1702
	0.00749	468.778					0.00762	261.706		0.46966	73.593		1.17349	5.92886	44		44	5.16693
	0.00763	469.269					0.00797	261.954		0.51959	73.4807		1.22684	5.8777	46		46	5.19082
	0.00691	469.867					0.0085	261.993		0.56961	73.3389		1.28018	5.88439	48		48	5.13152
	0.00785	469.896					0.00862	262.112		0.61944	73.1943		1.33352	5.82881	50		50	5.08357
	0.00803	470.196					0.00853	262.349		0.6694	73.028		1.38686	5.77431	52		52	4.85147
	0.00824	470.438					0.00793	262.735		0.71933	72.9114		1.4402	5.74042	54		54	4.78286
	0.00833	470.659					0.008	263.062		0.76926	72.8911		1.49354	5.67372	56		56	4.88239
	0.00828	470.969					0.00859	262.99		0.81907	72.9084		1.54688	5.53828	58		58	5.03917
	0.0105	471.763					0.01039	263.47		0.82008	73.2734		1.60022	5.46246	60		60	4.89319
	0.01647	472.729					0.01649	264.101		0.85017	73.5143		1.65356	5.39305	62		62	4.80578
	0.02426	473.639					0.01967	264.857		0.89384	74.214		1.7069	5.26816	64		64	4.85442
	0.0244	473.656					0.02273	265.638		0.90015	74.7282		1.76024	5.17364	66		66	4.91542
	0.02818	474.437					0.0285	266.11		0.92485	76.6711		1.81358	5.04035	68		68	5.03782
	0.03487	475.06					0.03505	266.6		0.94944	81.0266		1.86692	4.89175	70		70	4.95031
	0.04349	475.623					0.04191	267.691		0.97476	88.804		1.92026	4.81898	72		72	4.98892
	0.05417	475.977					0.05424	267.94		0.98064	92.1043		1.9736	4.78333	74		74	5.08926
	0.06864	475.63					0.06579	269.261		0.99046	98.1713		2.02694	4.96273	76		76	4.53298
	0.08394	477.571					0.08293	270.221		0.99467	103.221		2.08029	4.89352	78		78	4.57566
	0.10477	478.043					0.10562	271.235		--	--		2.13363	4.82495	80		80	4.62105
	0.1376	478.491					0.13896	267.286		--	--		2.18697	4.74975	82		82	4.61798
	0.2706	480.309					0.25927	273.254		--	--		2.24031	4.6503	84		84	4.69148
	0.38815	481.914					0.38377	276.649		--	--		2.29365	4.53832	86		86
	0.51358	484.357					0.51234	283.634		--	--		2.34699	--	88		88
	0.6439	485.514					0.6417	288.929		--	--		2.40033		90		90
	0.81042	489.58					0.77088	295.067		--	--		2.45367		92		92
	0.90821	491.967						--		--	--		2.50701		94		94
								--		--	--		2.56035		96		96
								--		--	--		2.61369		98		98
								--		--	--		2.66703		100		100
								--		--	--
								--		--	--
								--		--	--
								--		--	--
								--		--	--
								--		--	--
								--		--	--
								--		--	--
								--		--	--
								--		--	--
								--		--	--
								--		--	--
								--		--	--
								--		--	--
								--		--	--
								--		--	--
								--		--	--
								--		--	--
								--		--	--
								--		--	--
								--		--	--
								--		--	--
								--		--	--
								--		--	--
								--		--	--
								--		--	--
								--		--	--
								--		--	--
								--		--	--
								--		--	--
								--		--	--
								--		--	--
								--		--	--
								--		--	--

## Sheet: Figure 5b
Pressure	Volume		Pressure	Volume		Pressure	Volume		Pressure	Volume		Pressure	Volume		Pressure	Volume
[bar]	[cm\+(3)/g]		[bar]	[cm\+(3)/g]		[bar]	[cm\+(3)/g]		[bar]	[cm\+(3)/g]		[bar]	[cm\+(3)/g]		[bar]	[cm\+(3)/g]
20K			30K			40K			50K			60K			70K
1.07821e-05	22.349		2.28132e-05	11.0543		3.58168e-05	7.05476		0.000101945	2.93963		0.000352948	2.435		0.000819447	1.97447
1.28104e-05	41.1582		2.42655e-05	14.8236		5.46757e-05	25.5235		0.000136573	6.62776		0.000575776	5.78733		0.00168	4.5059
1.74515e-05	113.038		2.63645e-05	18.5511		6.19628e-05	32.939		0.000177259	10.2838		0.000731822	9.04824		0.00228	6.7091
2.03986e-05	158.524		2.73296e-05	22.3217		0.000161238	110.47		0.000248562	17.5622		0.000951021	12.1846		0.00314	8.5209
2.56273e-05	219.155		2.91474e-05	26.0901		0.000166521	114.139		0.000283859	21.1678		0.00116	15.2539		0.00375	10.1338
3.24998e-05	264.513		3.25987e-05	37.3595		0.000173063	121.474		0.000345596	28.3496		0.00136	18.2179		0.00428	11.5005
4.23413e-05	325.065		4.01729e-05	67.4724		0.000177198	125.118		0.00038284	31.9179		0.00158	21.0725		0.00468	12.6916
6.26308e-05	415.517		5.12079e-05	123.85		0.000185561	132.399		0.000415094	35.4599		0.0018	23.8284		0.0051	13.6517
6.35933e-05	419.25		6.44229e-05	176.351		0.000192056	136.032		0.000444879	38.9939		0.002	26.4419		0.00537	14.4674
0.000110417	441.718		8.82793e-05	221.29		0.000203069	139.659		0.00048669	42.5028		0.00218	28.9607		0.00587	15.5655
0.000100037	445.473		0.000105189	236.175		0.000210896	146.96		0.000519007	46.0016		0.00241	31.3833		0.00605	16.1037
0.00015898	452.831		0.000227817	287.886		0.00053131	218.339		0.000576064	52.9495		0.00255	33.7547		0.00616	16.5815
0.00023189	456.429		0.000270292	309.858		0.000722617	232.175		0.000632314	56.3805		0.00295	38.1304		0.00639	16.9065
0.000452308	459.741		0.000330364	327.962		0.000843094	238.77		0.000678824	59.7881		0.00316	40.187		0.0065	17.2262
0.00101	462.589		0.000406112	349.481		0.00101	245.233		0.000751549	66.6957		0.00324	42.2317		0.0066	17.4819
0.00272	463.996		0.000528586	374.237		0.00128	254.533		0.000799158	70.0486		0.00365	45.8511		0.0067	17.703
0.0032	465.7		0.000650183	391.69		0.00171	260.319		0.00103	86.4719		0.00374	47.6161		0.00676	17.8927
0.00464	466.206		0.000831695	412.004		0.00211	272.21		0.00131	105.75		0.00408	50.8148		0.00682	18.0542
0.00477	467.258		0.001	428.331		0.00278	284.741		0.00157	117.697		0.00421	52.3133		0.00688	18.1399
0.00532	467.834		0.00126	437.643		0.00331	290.94		0.00196	134.697		0.00438	53.6638		0.00691	18.2554
0.00576	468.252		0.00177	452.156		0.00406	302.161		0.00256	158.118		0.00448	55.0333		0.00693	18.3833
0.00584	468.778		0.00202	457.539		0.00516	314.885		0.00307	166.994		0.00463	56.3476		0.00701	18.5473
0.00595	469.269		0.00294	466.708		0.00633	328.139		0.00419	189.436		0.00473	57.5995		0.00704	18.5942
0.00539	469.867		0.00333	470.508		0.0085	350.008		0.0049	198.734		0.00484	58.8019		0.00706	18.6292
0.00612	469.896		0.00457	476.481		0.00944	354.214		0.00646	213.081		0.00494	59.9429		0.00602	16.9735
0.00626	470.196		0.00506	479.086		0.013	378.35		0.00848	228.004		0.00646	72.8186		0.00695	18.4727
0.00643	470.438		0.00663	484.114		0.01601	388.824		0.00994	231.754		0.00797	85.6386		0.00835	21.0406
0.0065	470.659		0.00845	486.586		0.02272	412.19		0.01262	240.981		0.00939	94.6871		0.00974	24.8781
0.00646	470.969		0.01105	489.371		0.02565	418.274		0.0164	252.348		0.0128	116.415		0.01171	29.6707
0.00819	471.763		0.01442	491.552		0.04073	441.44		0.02205	264.349		0.01908	142.877		0.01547	37.6267
0.01285	472.729		0.01915	493.695		0.04991	450.662		0.0251	267.472		0.0244	158.981		0.01958	46.0223
0.01892	473.639		0.02617	495.605		0.07867	468.768		0.0315	276.268		0.03177	176.884		0.02447	55.3571
0.01903	473.656		0.03279	496.976		0.10547	475.763		0.0535	300.896		0.04014	191.183		0.03216	68.6129
0.02198	474.437		0.04165	498.1		0.20248	486.438		0.06378	308.242		0.05103	204.32		0.03729	76.2914
0.0272	475.06		0.05186	499.148		0.30552	493.41		0.07942	319.315		0.06354	214.947		0.05252	97.391
0.03392	475.623		0.06519	500.038		0.40056	496.114		0.09419	330.352		0.07928	226.345		0.06623	112.233
0.04225	475.977		0.08249	500.705		0.50193	498.357		0.20139	378.211		0.10075	237.07		0.07904	123.647
0.05354	475.63		0.10223	501.562		0.60126	502.343		0.30945	407.931		0.20222	266.872		0.1029	139.674
0.06547	477.571		0.20143	503.205		0.7026	502.576		0.40206	426.817		0.30625	286.018		0.20153	183.889
0.08172	478.043		0.30278	504.181		0.80224	503.952		0.50595	437.127		0.40222	298.82		0.30082	206.175
0.10733	478.491		0.40194	505.129		0.90147	506.719		0.60241	444.411		0.50326	310.901		0.40157	221.114
0.21107	480.309		0.50414	505.629		0.99746	507.148		0.70594	455.266		0.60414	320.264		0.50251	231.909
0.30276	481.914		0.60247	506.39					0.80358	457.334		0.70123	330.655		0.59902	240.886
0.40059	484.357		0.70266	507.014					0.90551	462.93		0.80351	337.336		0.7029	248.338
0.50224	485.514		0.80217	508.305					0.99609	468.908		0.902	345.944		0.80302	253.877
0.63213	489.58		0.90262	508.943								0.99765	352.652		0.90633	259.868
0.7084	491.967		0.99628	510.176											0.99814	264.526
