# Supplementary material for: Small-pore hydridic frameworks store densely packed hydrogen
Source: Nat Chem. 2024 Feb 6;16(5):809–16. doi: 10.1038/s41557-024-01443-x (PMC11087247; doi:10.1038/s41557-024-01443-x)
Supplement: Supplementary file 12 — Pdf and Excell files, Eps and text files [file 41557_2024_1443_MOESM12_ESM.zip › Fig4a.txt]

P / P0	Volume
[bar]	[cm\+(3)/g]
20K H2
1.38E-05	22.34905
1.64E-05	41.1581
2.24E-05	113.0381
2.62E-05	158.52381
3.29E-05	219.15476
4.17E-05	264.51286
5.43E-05	325.06476
8.03E-05	415.51714
8.15E-05	419.25
1.42E-04	441.71762
1.28E-04	445.47286
2.04E-04	452.83095
2.97E-04	456.42905
5.80E-04	459.74095
0.00129	462.58857
0.00349	463.99619
0.0041	465.69952
0.00595	466.20571
0.00612	467.2581
0.00682	467.83429
0.00738	468.2519
0.00749	468.77762
0.00763	469.26905
0.00691	469.86667
0.00785	469.89619
0.00803	470.19571
0.00824	470.4381
0.00833	470.65857
0.00828	470.96857
0.0105	471.76286
0.01647	472.72857
0.02426	473.63905
0.0244	473.65571
0.02818	474.43714
0.03487	475.06
0.04349	475.62286
0.05417	475.97714
0.06864	475.63048
0.08394	477.57143
0.10477	478.04286
0.1376	478.49143
0.2706	480.30857
0.38815	481.91429
0.51358	484.35714
0.6439	485.51429
0.81042	489.57952
0.90821	491.96667
P / P0	Volume
[bar]	[cm\+(3)/g]
77K N2
1.14E-05	0.09596
1.95E-05	37.46528
3.83E-05	92.79399
7.53E-05	117.64555
1.38E-04	129.01258
2.54E-04	147.46058
6.80E-04	152.24123
1.04E-03	153.85442
2.31E-03	153.91378
4.78E-03	153.80067
1.13E-02	158.63239
