# Supplementary material for: Small-pore hydridic frameworks store densely packed hydrogen
Source: Nat Chem. 2024 Feb 6;16(5):809–16. doi: 10.1038/s41557-024-01443-x (PMC11087247; doi:10.1038/s41557-024-01443-x)
Supplement: Supplementary file 12 — Pdf and Excell files, Eps and text files [file 41557_2024_1443_MOESM12_ESM.zip › Fig4b.txt]

P / P0	Volume
[bar]	[cm\+(3)/g]
20K H2
1.34E-05	6.64822
1.62E-05	26.77791
2.10E-05	83.98565
2.74E-05	117.66
3.29E-05	144.55652
4.44E-05	184.88696
5.20E-05	208.4
6.72E-05	228.49304
8.52E-05	238.49261
1.35E-04	245.04826
1.91E-04	248.14609
2.96E-04	251.07826
0.00132	253.33652
9.89E-04	255.92739
0.00353	256.93696
0.00409	258.3187
0.00548	259.0113
0.0056	260.02478
0.00673	260.41739
0.00756	260.66087
0.00711	261.40609
0.00762	261.70565
0.00797	261.95391
0.0085	261.99348
0.00862	262.11174
0.00853	262.34913
0.00793	262.73478
0.008	263.06174
0.00859	262.98957
0.01039	263.47043
0.01649	264.1013
0.01967	264.85739
0.02273	265.63826
0.0285	266.11043
0.03505	266.59957
0.04191	267.69087
0.05424	267.93957
0.06579	269.26087
0.08293	270.22087
0.10562	271.23478
0.13896	267.28565
0.25927	273.25435
0.38377	276.64913
0.51234	283.63391
0.6417	288.9287
0.77088	295.06739
P / P0	Volume
[bar]	[cm\+(3)/g]
77K N2
1.06E-05	0.27873
1.87E-05	11.9306
3.77E-05	38.08053
8.45E-05	61.9794
0.00228	59.39524
0.00375	71.36266
0.0067	71.56671
0.01161	71.80532
0.03021	72.16253
0.0692	72.6117
0.08052	72.7811
0.10052	73.00646
0.12031	73.23078
0.14027	73.42385
0.16034	73.59012
0.18046	73.755
0.20024	73.90802
0.24966	73.96556
0.30023	73.97983
0.35017	73.95547
0.41958	73.72057
0.46966	73.59297
0.51959	73.4807
0.56961	73.33889
0.61944	73.19433
0.6694	73.02801
0.71933	72.91137
0.76926	72.89105
0.81907	72.90842
0.82008	73.27337
0.85017	73.51431
0.89384	74.21404
0.90015	74.72822
0.92485	76.67115
0.94944	81.02658
0.97476	88.80402
0.98064	92.10426
0.99046	98.17126
0.99467	103.22059
