# Supplementary material for: Small-pore hydridic frameworks store densely packed hydrogen
Source: Nat Chem. 2024 Feb 6;16(5):809–16. doi: 10.1038/s41557-024-01443-x (PMC11087247; doi:10.1038/s41557-024-01443-x)
Supplement: Supplementary file 13 — Pdf and Excel files, Eps and text files [file 41557_2024_1443_MOESM13_ESM.zip]

Archive with 6 entries (6 files):
- Fig4-5.pptx
- Fig4-5.xlsx
- Fig5a.eps
- Fig5a.txt
- Fig5b.eps
- Fig5b.txt
