# Supplementary material for: Small-pore hydridic frameworks store densely packed hydrogen
Source: Nat Chem. 2024 Feb 6;16(5):809–16. doi: 10.1038/s41557-024-01443-x (PMC11087247; doi:10.1038/s41557-024-01443-x)
Supplement: Supplementary file 13 — Pdf and Excel files, Eps and text files [file 41557_2024_1443_MOESM13_ESM.zip › Fig5a.txt]

Correction	Heat of adsorption	Coverage
MgBH4	(kJ/mol)
62% amorphous
0.05334	6.07274	2
0.10668	5.99265	4
0.16002	6.00762	6
0.21336	6.07165	8
0.2667	6.00502	10
0.32004	5.96978	12
0.37338	5.96818	14
0.42673	5.99242	16
0.48007	5.95864	18
0.53341	5.96037	20
0.58675	5.98767	22
0.64009	5.98487	24
0.69343	5.97098	26
0.74677	5.98819	28
0.80011	5.9961	30
0.85345	5.95147	32
0.90679	5.94314	34
0.96013	5.96002	36
1.01347	5.94269	38
1.06681	5.91474	40
1.12015	5.9192	42
1.17349	5.92886	44
1.22684	5.8777	46
1.28018	5.88439	48
1.33352	5.82881	50
1.38686	5.77431	52
1.4402	5.74042	54
1.49354	5.67372	56
1.54688	5.53828	58
1.60022	5.46246	60
1.65356	5.39305	62
1.7069	5.26816	64
1.76024	5.17364	66
1.81358	5.04035	68
1.86692	4.89175	70
1.92026	4.81898	72
1.9736	4.78333	74
2.02694	4.96273	76
2.08029	4.89352	78
2.13363	4.82495	80
2.18697	4.74975	82
2.24031	4.6503	84
2.29365	4.53832	86
2.34699	--	88
2.40033		90
2.45367		92
2.50701		94
2.56035		96
2.61369		98
2.66703		100
Coverage	Heat of adsorption
CuBTC	(kJ/mol)
2	6.08204
4	5.93939
6	5.93549
8	5.96118
10	6.01177
12	5.94968
14	5.79439
16	5.80847
18	5.82366
20	5.70759
22	5.64351
24	5.60878
26	5.59933
28	5.5999
30	5.59885
32	5.3925
34	5.31944
36	5.24238
38	5.19538
40	5.18209
42	5.1702
44	5.16693
46	5.19082
48	5.13152
50	5.08357
52	4.85147
54	4.78286
56	4.88239
58	5.03917
60	4.89319
62	4.80578
64	4.85442
66	4.91542
68	5.03782
70	4.95031
72	4.98892
74	5.08926
76	4.53298
78	4.57566
80	4.62105
82	4.61798
84	4.69148
86
88
90
92
94
96
98
100
