# Supplementary material for: Small-pore hydridic frameworks store densely packed hydrogen
Source: Nat Chem. 2024 Feb 6;16(5):809–16. doi: 10.1038/s41557-024-01443-x (PMC11087247; doi:10.1038/s41557-024-01443-x)
Supplement: Supplementary file 13 — Pdf and Excel files, Eps and text files [file 41557_2024_1443_MOESM13_ESM.zip › Fig5b.txt]

Pressure	Volume		Pressure	Volume		Pressure	Volume		Pressure	Volume		Pressure	Volume		Pressure	Volume
[bar]	[cm\+(3)/g]		[bar]	[cm\+(3)/g]		[bar]	[cm\+(3)/g]		[bar]	[cm\+(3)/g]		[bar]	[cm\+(3)/g]		[bar]	[cm\+(3)/g]
20K			30K			40K			50K			60K			70K
1.08E-05	22.34905		2.28E-05	11.05429		3.58E-05	7.05476		1.02E-04	2.93963		3.53E-04	2.435		8.19E-04	1.97447
1.28E-05	41.15819		2.43E-05	14.82357		5.47E-05	25.52352		1.37E-04	6.62776		5.76E-04	5.78733		0.00168	4.5059
1.75E-05	113.0381		2.64E-05	18.55105		6.20E-05	32.939		1.77E-04	10.28376		7.32E-04	9.04824		0.00228	6.7091
2.04E-05	158.52381		2.73E-05	22.32171		1.61E-04	110.47		2.49E-04	17.56224		9.51E-04	12.18462		0.00314	8.5209
2.56E-05	219.15476		2.91E-05	26.09014		1.67E-04	114.13857		2.84E-04	21.16781		0.00116	15.25395		0.00375	10.13376
3.25E-05	264.51286		3.26E-05	37.35948		1.73E-04	121.47429		3.46E-04	28.34957		0.00136	18.2179		0.00428	11.50048
4.23E-05	325.06476		4.02E-05	67.47238		1.77E-04	125.1181		3.83E-04	31.9179		0.00158	21.07248		0.00468	12.69157
6.26E-05	415.51714		5.12E-05	123.85048		1.86E-04	132.39857		4.15E-04	35.4599		0.0018	23.82843		0.0051	13.65167
6.36E-05	419.25		6.44E-05	176.35143		1.92E-04	136.03238		4.45E-04	38.99395		0.002	26.4419		0.00537	14.46743
1.10E-04	441.71762		8.83E-05	221.28952		2.03E-04	139.65905		4.87E-04	42.50276		0.00218	28.96071		0.00587	15.56548
1.00E-04	445.47286		1.05E-04	236.17476		2.11E-04	146.96		5.19E-04	46.00157		0.00241	31.38333		0.00605	16.10371
1.59E-04	452.83095		2.28E-04	287.88571		5.31E-04	218.33905		5.76E-04	52.94952		0.00255	33.75471		0.00616	16.58148
2.32E-04	456.42905		2.70E-04	309.85762		7.23E-04	232.17524		6.32E-04	56.38048		0.00295	38.13043		0.00639	16.90652
4.52E-04	459.74095		3.30E-04	327.96238		8.43E-04	238.76952		6.79E-04	59.7881		0.00316	40.18695		0.0065	17.22619
0.00101	462.58857		4.06E-04	349.48095		0.00101	245.23333		7.52E-04	66.69571		0.00324	42.23167		0.0066	17.48186
0.00272	463.99619		5.29E-04	374.23714		0.00128	254.53286		7.99E-04	70.04857		0.00365	45.8511		0.0067	17.70295
0.0032	465.69952		6.50E-04	391.69		0.00171	260.31905		0.00103	86.4719		0.00374	47.61614		0.00676	17.89267
0.00464	466.20571		8.32E-04	412.00381		0.00211	272.21048		0.00131	105.74952		0.00408	50.81476		0.00682	18.05419
0.00477	467.2581		0.001	428.33095		0.00278	284.74143		0.00157	117.69714		0.00421	52.31333		0.00688	18.13986
0.00532	467.83429		0.00126	437.64286		0.00331	290.93952		0.00196	134.69714		0.00438	53.66381		0.00691	18.25543
0.00576	468.2519		0.00177	452.15571		0.00406	302.16143		0.00256	158.11762		0.00448	55.03333		0.00693	18.38329
0.00584	468.77762		0.00202	457.53905		0.00516	314.88476		0.00307	166.99429		0.00463	56.34762		0.00701	18.54733
0.00595	469.26905		0.00294	466.70762		0.00633	328.13905		0.00419	189.43571		0.00473	57.59952		0.00704	18.59424
0.00539	469.86667		0.00333	470.5081		0.0085	350.0081		0.0049	198.73429		0.00484	58.8019		0.00706	18.62919
0.00612	469.89619		0.00457	476.48095		0.00944	354.21429		0.00646	213.08143		0.00494	59.94286		0.00602	16.97348
0.00626	470.19571		0.00506	479.08571		0.013	378.35		0.00848	228.00381		0.00646	72.81857		0.00695	18.47267
0.00643	470.4381		0.00663	484.11429		0.01601	388.82429		0.00994	231.75429		0.00797	85.63857		0.00835	21.04057
0.0065	470.65857		0.00845	486.58571		0.02272	412.19048		0.01262	240.98095		0.00939	94.68714		0.00974	24.87814
0.00646	470.96857		0.01105	489.37143		0.02565	418.27381		0.0164	252.34762		0.0128	116.41476		0.01171	29.67071
0.00819	471.76286		0.01442	491.55238		0.04073	441.44048		0.02205	264.34905		0.01908	142.87667		0.01547	37.62671
0.01285	472.72857		0.01915	493.69524		0.04991	450.6619		0.0251	267.47238		0.0244	158.98143		0.01958	46.02229
0.01892	473.63905		0.02617	495.60476		0.07867	468.76762		0.0315	276.2681		0.03177	176.88381		0.02447	55.35714
0.01903	473.65571		0.03279	496.97619		0.10547	475.76333		0.0535	300.89619		0.04014	191.18286		0.03216	68.61286
0.02198	474.43714		0.04165	498.1		0.20248	486.4381		0.06378	308.24238		0.05103	204.32		0.03729	76.29143
0.0272	475.06		0.05186	499.14762		0.30552	493.40952		0.07942	319.31476		0.06354	214.94714		0.05252	97.39095
0.03392	475.62286		0.06519	500.0381		0.40056	496.11429		0.09419	330.3519		0.07928	226.34524		0.06623	112.23333
0.04225	475.97714		0.08249	500.70476		0.50193	498.35714		0.20139	378.21143		0.10075	237.07		0.07904	123.64667
0.05354	475.63048		0.10223	501.5619		0.60126	502.34286		0.30945	407.93143		0.20222	266.87238		0.1029	139.67381
0.06547	477.57143		0.20143	503.20476		0.7026	502.57619		0.40206	426.81667		0.30625	286.01762		0.20153	183.88857
0.08172	478.04286		0.30278	504.18095		0.80224	503.95238		0.50595	437.12714		0.40222	298.82		0.30082	206.17476
0.10733	478.49143		0.40194	505.12857		0.90147	506.71905		0.60241	444.41143		0.50326	310.90095		0.40157	221.11429
0.21107	480.30857		0.50414	505.62857		0.99746	507.14762		0.70594	455.26571		0.60414	320.26381		0.50251	231.90905
0.30276	481.91429		0.60247	506.39048					0.80358	457.33381		0.70123	330.65524		0.59902	240.88571
0.40059	484.35714		0.70266	507.01429					0.90551	462.93048		0.80351	337.33619		0.7029	248.33762
0.50224	485.51429		0.80217	508.30476					0.99609	468.9081		0.902	345.94381		0.80302	253.87714
0.63213	489.57952		0.90262	508.94286								0.99765	352.6519		0.90633	259.86762
0.7084	491.96667		0.99628	510.17619											0.99814	264.52619
