# Supplementary material for: Small-pore hydridic frameworks store densely packed hydrogen
Source: Nat Chem. 2024 Feb 6;16(5):809–16. doi: 10.1038/s41557-024-01443-x (PMC11087247; doi:10.1038/s41557-024-01443-x)
Supplement: Supplementary file 14 — Excel and ppt files [file 41557_2024_1443_MOESM14_ESM.zip › Fig6_data.xlsx]

## Sheet: Figure 6a
D11				D11				Stable entries
Number of H2 per Mg(BH4)2	Relative energy (meV/f.u.)			Number of H2 per Mg(BH4)2	Relative energy (meV/f.u.)			Number of H2 per Mg(BH4)2	Relative energy (meV/f.u.)
0.083333	6.51693			0.083333	6.58776			0	0
0.16666	11.5213			0.333333	17.4669			2.333	0
0.25	14.4392			0.416667	14.414
0.666667	5.41604			0.5	13.2891
0.833333	4.79177			0.583333	10.9793
0.916667	4.46536			0.666667	25.1446
1	4.05563			0.833333	16.9334
1.08333	3.39589			0.916667	28.9154
1.16667	2.90281			1	24.9806
1.25	2.15974

## Sheet: Figure 6b
D11 (0-1.33) + D22 (1.33-2.33)					D22					Mixes D11 D22				Stable entries
Number of H2 per Mg(BH4)2	Relative energy (meV/f.u.)				Number of H2 per Mg(BH4)2	Relative energy (meV/f.u.)				Number of H2 per Mg(BH4)2	Relative energy (meV/f.u.)			Number of H2 per Mg(BH4)2	Relative energy (meV/f.u.)
0.083333	5.42765				0.083333	5.49848				0.83333	113.399			0	0
0.16666	9.34276				0.33333	13.1098				0.916667	106.317			2.333	0
0.25	11.1714				0.416667	6.69408				1.16667	100.07
0.666667	-3.29818				0.5	6.75339				1.25	118.237
0.83333	-6.10101				0.583333	3.35437				1.3333	68.8215
0.916667	-7.5167				0.666667	16.4304				1.41667	67.2392
1	-9.01571				0.833333	6.04065				1.5	75.4068
1.08333	-10.7647				0.916667	16.9333				1.58333	79.7412
1.16667	-12.3471				1	11.9093				1.66667	85.0755
1.25	-14.1794									1.75	49.9098
1.3333	-17.4285									1.83333	80.7441
1.41667	-6.89414									1.91667	84.5784
1.5	-2.05149									2	81.1627
1.58333	77.4245									2.08333	46.6637
1.66667	75.8338									2.16667	82.248
1.75	20.4598									2.25	85.999
1.83333	74.3108
1.91667	51.9118
2	66.3794
2.08333	68.4971
2.16667	80.2814
2.25	60.8324
